# Supplementary material for: Malagasy Conostigmus (Hymenoptera: Ceraphronoidea) and the secret of scutes
Source: PeerJ. 2016 Dec 13;4:e2682. doi: 10.7717/peerj.2682 (PMC5157207; doi:10.7717/peerj.2682)
Supplement: Supplemental Information 6 [file peerj-04-2682-s006.xlsx]

## Sheet: Sheet1
Table S2. Measurements.
Identifier	IOS (interorbital distance)	n=# of cells	Cmax	Cmin	Cmedian	C1 [µm]	C2 [µm]	C3 [µm]	C4 [µm]	C5 [µm]	C6 [µm]	C7 [µm]	C8 [µm]	C9 [µm]	C10 [µm]	C11 [µm]	C12 [µm]	C13 [µm]	C14 [µm]	C15 [µm]	C16 [µm]	C17 [µm]	C18 [µm]	C19 [µm]	C20 [µm]	C21 [µm]	C22 [µm]	C23 [µm]	C24 [µm]	C25 [µm]	C26 [µm]	C27 [µm]	C28 [µm]	C29 [µm]	C30 [µm]	C31 [µm]	C32 [µm]	C33 [µm]	C34 [µm]	C35 [µm]	C36 [µm]	C37 [µm]	C38 [µm]	C39 [µm]	C40 [µm]	C41 [µm]	C42 [µm]	C43 [µm]	C44 [µm]
Conostigmus longulus Dessart 1997 square shaped area in the middle of the frons (midway between anterior ocellus and transverse carina of frons (9640.94 square micrometer)
2003474	182.91	99	18.22	7.83	12.78	15.74	16.27	12.22	14.13	12.68	15.55	14.24	17.9	18.22	14.62	14.98	13.9	12.75	13.9	14.18	16.43	14.54	15.01	12.19	12.82	13.65	15.13	15.16	14.46	8.73	13.12	11.8	13.74	12.38	14.56	12.32	13.66	14.62	13.66	12.93	14.64	14.21	14.32	15.54	11.71	13.29	10.64	12	12.01
2009756	157.42	98	19.52	7.49	13.655	14.98	14.98	13.74	16.46	13.19	16.05	14.96	18.36	15.71	13.45	13.23	14.16	15.83	16.83	14.62	14.98	18.03	17.28	19.52	14.02	13.39	14.1	13.64	15.04	12.25	12.51	13.07	14.19	13.9	13.66	12.13	14.98	14.57	14.98	12.44	11.64	12.82	12.78	11.96	13.12	13.29	14.96	11.96	9.64
2040771	174.12	98	18.29	8.4	12.195	10.12	11.47	12.44	8.46	11.21	12.07	10.38	13.22	12.01	11.44	10.78	11.94	10.12	13.66	14.68	11.73	12.75	10.57	9.4	11.68	13.37	14.96	12.32	12.32	11.64	14.56	9.05	9.92	9.71	10.56	13.02	13.19	11.3	10.55	14.24	11.21	11.96	13.19	17.7	12.01	12.39	12.34	10.12	13.76
2040900	171.04	98	18.6	7.83	13.12	15.39	16.48	13.69	11.83	12.39	12.87	14.64	13.12	15.88	12.07	14.1	14.38	13.97	11.73	15.49	17.13	14.16	18.6	14.96	13.26	11.9	13.31	14.74	13.69	14.75	13.55	15.11	13.07	13.22	15.03	11.47	12.8	13.81	14.68	11.12	14.96	15.36	12.78	17.51	14.96	9.44	11.51	12.32	15.89
2002193	251.06	72	22.72	7.79	16.195	11.1	11.51	11.21	12.07	15.76	16.76	12.07	9.71	16.64	18.8	10.86	14.38	15.61	13.07	14.62	15.89	17.79	14.08	22.08	16.22	18.35	13.46	9.88	15.41	19.32	18.05	19.09	15.88	15.14	16.8	14.3	7.79	18.37	19.31	15.39	14.08	12.78	12.22	16.76	12.82	13.42	12.76	22.72	18.82
2053688	195.22	96	19.11	8.18	13.695	16.92	15.45	17.41	15.39	15.36	14.77	13.31	14.36	11.03	10.26	17.55	15.04	15.73	15.11	15.58	10.49	9.23	11.9	15.46	12.16	13.65	13.55	10.26	13.37	12.68	10.42	12.16	13.29	12.98	15.98	16.29	9.06	11.35	12.78	15.16	12.78	12.6	14.13	14.78	12.16	12.75	14.42	13.4	13.19
2053554	189.95	99	17.7	6.95	13.55	15.18	11.94	12.99	15.01	13.42	17.7	13.81	11.21	13.07	12.93	12.39	14.56	13.22	11.62	12.66	14.16	13.81	12.26	15.03	16.01	10.99	15.55	12.45	14.27	11.54	14.7	15.71	14.96	14.42	15.58	14.4	16.62	12.82	14.02	10.29	11.44	6.95	11.24	9.47	12.82	12.26	16.74	14.18	15.84
2053308	175.44	97	19.47	8.11	12.32	17.13	16.59	12	14.1	14.74	11.88	11.13	14.56	13.65	14.36	16.27	14.03	12.22	11.87	10.71	10.45	14.5	12.82	11.47	8.11	13.07	12.93	15.13	11.71	12.38	14.52	14.13	9.41	12.66	9.76	10.04	11.21	11.54	9.83	11.96	12.75	12.75	11.12	10.71	11.8	10.49	11.1	11.07	11.96
2046100	208.85	103	17.24	8.45	11.43	10.3	9.68	16.79	12.78	17.24	9.65	11.26	14.42	9.76	10.26	13.12	12	12.98	11.21	11.03	10.05	11.64	12.44	10.3	11.54	12.22	13.19	13.9	12.16	12.66	11.54	9.44	9.28	11.61	11.43	10.99	10.11	11.68	11.51	10.26	10.38	10.26	10.12	11.24	10.63	9.76	10.42	10.03	10.99
2041918	213.25	101	17.61	7.68	12.68	10.71	14.95	10.3	17.61	12.93	16.13	13.58	13.58	13.88	12.19	14.93	10.63	12.82	14.62	14.4	13.46	14.68	16.55	16.53	14.52	12.19	13.18	15.24	11.94	13.64	12.59	12.93	13.66	12.78	11.54	13.37	14.52	12.45	10.49	13.07	13.19	10.45	13.12	12.19	12.59	11.43	7.68	11.54	13.9
2044193	263.82	101	18.49	7.83	13.37	8.54	12.68	11.19	13.19	15.34	13.58	18.49	15.01	11.54	14.88	16.01	13.97	16.01	12.99	9.68	10.35	10.12	14.27	15.88	12.78	13.97	9.06	13.76	7.83	8.67	15.89	10.63	10.45	11.07	10.38	13.2	14.75	12.82	16.92	13.07	16.98	13.97	11.42	11.21	10.3	12.45	10.99	12.38	15.44
2044511	138.51	103	20.1	6.95	13.02	12.45	10.42	13.97	13.02	13.77	11.9	12.51	13.02	13.05	14.68	15.38	13.88	9.68	20.1	17.44	16.17	13.81	14.4	18.72	14.7	15.05	14.16	12.68	9.47	13.76	11.87	8.85	13.29	14.18	10.57	14.02	9.32	13.12	13.4	14.4	14.16	12.07	15.11	14.18	11.61	13.97	13.12	13.81	10.63
2044755	171.04	99	18.05	6.6	12.75	12.31	9.47	14.75	6.6	11.8	7.56	12.22	12.32	10.26	12.44	11.3	7.93	7.09	12.68	16.92	12.84	9.33	11.54	10.73	12.45	12.87	14.64	14.75	12.6	18.05	14.74	13.42	15.41	15.45	16.22	11.94	15.03	15.36	13.37	12.44	13.37	13.05	12.34	12.25	8.79	9.47	12.82	9.64	9.06
2044825	255.02	102	18.78	6.87	12.82	13.22	13.9	12.59	13.12	13.07	12.82	11.61	9.51	9.88	9.28	14.03	11.54	12.32	13.2	10.63	9.68	11	13.31	13.42	14.98	15.85	13.74	13.65	9.83	13.8	15.04	12.26	11.51	11.03	14.42	9.06	11.24	12.6	13.97	13.64	14.19	13.45	9.06	8.67	12.78	14.36	14.32	8.54	8.4
Conostigmus longulus Dessart 1997 square shaped area in the mesoscutum with lateral vertices adjacent with the scutoscutellar sulcus (9640.94 square micrometer)
2053554	189.95	106	22.11	8.76	13.64	18.95	14.32	17.42	16.76	22.11	15.45	16.85	15.41	17.96	14.98	10.88	15.18	16.29	15.73	13.18	10.04	12.76	11.51	13.74	10.55	16.71	17.15	13.22	14.5	11.9	13.45	10.78	9.64	15.85	13.02	15.05	13.2	13.9	12.69	12.34	13.65	16.13	15.98	18.37	12.82	13.45	13.22	14.24	13.64
2044825	255.02	95	22.39	8.79	15.19	14.32	14.78	18.93	17.35	12.1	14.62	12.76	18.05	14.08	15.83	16.73	18.47	12.82	17.2	15.41	15.98	13.66	22.39	16.42	13.9	14.03	16.74	16.8	16.22	17.28	17.39	14.52	15.55	16.92	14.21	18.89	16.57	18.03	14.57	13.69	13.26	16.73	14.78	15.79	13.81	13.64	8.79	14.07	14.05
2044755	171.04	102	20.4	9.24	14.18	13.2	19.88	20.4	14.62	17.82	12.22	15.19	12.16	14.94	14.32	19.88	16.97	11.88	15.85	18.29	12.39	16.43	16.34	13.9	16.64	15.36	15.34	16.97	18.03	15.16	13.18	14.38	13.49	13.97	15.05	19.09	15.16	13.07	15.88	16.22	16.27	12.58	11.21	17.13	14.88	12.76	10.56	16.13	12.51
2044193	263.82	90	19.27	9.73	14.52	13.23	12.1	12.44	10.89	11.1	16.27	15.55	14.52	13.57	12.25	18.29	12.59	13.74	15.16	14.32	13.65	15.19	17.07	14.24	14.98	15.54	16.71	16.13	15.16	15.46	18.03	16.27	12.32	13.31	14.38	12.01	12.6	13.65	14.75	14.56	14.46	17.1	13.57	13.88	14.95	10.45	13.05	15.55	15.93
2041918	213.25	81	25.1	9.44	17.13	19.53	15.93	19.05	9.44	15.31	17.64	14.46	20.27	17.15	21.83	18.49	16.17	15.73	14.5	11.24	17.81	15.54	19.21	20.02	15.85	13.45	14.57	15.39	20.9	18.51	17.17	20.53	16.36	20.48	17.13	19.02	18.05	18.24	16.18	13.97	12.38	15.4	14.03	13.63	13.22	14.08	16.74	12.78	15.88
2040900	171.04	95	22.42	9.18	16.01	19.52	17.61	15.74	15.39	14.52	15.26	14.64	12.82	9.44	15.38	9.18	17.72	16.73	16.55	15.93	17.1	19.35	22.42	17.2	17.72	12.44	17.61	20.72	19.16	18.03	14.18	14.02	11.54	13.06	13.39	15.61	14.64	12.07	12	11.43	15.11	12.01	13.35	14.05	12.16	17.82	15.58	18.16	20.4
2040771	174.12	105	17.44	8.85	13.02	10.3	10.45	11.27	13.97	15.04	14.57	12.51	15.93	14.78	16.36	14.68	10.26	11.81	12.22	12.22	16.13	13.9	15.11	10.86	12.59	8.85	11.24	9.05	11.02	10.35	12.99	11.57	13.97	12.99	13.69	12.8	12.94	16.74	14.98	14.1	10.45	11.03	12.26	12.98	13.76	16.01	15.36	15.46	15.54
2009756	157.42	95	22.42	9.18	16.01	19.52	17.61	15.74	15.39	14.52	15.26	14.64	12.82	9.44	15.38	9.18	17.72	16.73	16.55	15.93	17.1	19.35	22.42	17.2	17.72	12.44	17.61	20.72	19.16	18.03	14.18	14.02	11.54	13.06	13.39	15.61	14.64	12.07	12	11.43	15.11	12.01	13.35	14.05	12.16	17.82	15.58	18.16	20.4
2003474	182.91	88	23.89	10.56	17.22	19.32	18.46	13.63	14.5	13.8	14.56	13.2	14.32	18.11	20.74	19.83	19.32	16.85	22.61	20.4	15.36	15.61	21.56	23.89	14.57	10.56	12.76	13.12	16.36	14.46	16.99	17.17	20.45	16.89	22.95	22.61	18.03	23.8	17.72	19.63	20.25	12.78	12.8	22.53	19.75	21.56	20.68	14.1	14.36
2002193	251.06	95	22.42	9.18	16.01	19.52	17.61	15.74	15.39	14.52	15.26	14.64	12.82	9.44	15.38	9.18	17.72	16.73	16.55	15.93	17.1	19.35	22.42	17.2	17.72	12.44	17.61	20.72	19.16	18.03	14.18	14.02	11.54	13.06	13.39	15.61	14.64	12.07	12	11.43	15.11	12.01	13.35	14.05	12.16	17.82	15.58	18.16	20.4
[truncated: 62 more columns]

## Sheet: mesoscutellum
2053554	2044825	2044755	2044193	2041918	2040900	2040771	2009756	2003474	2002193
18.95	14.32	13.2	13.23	19.53	19.52	10.3	19.52	19.32	19.52
14.32	14.78	19.88	12.1	15.93	17.61	10.45	17.61	18.46	17.61
17.42	18.93	20.4	12.44	19.05	15.74	11.27	15.74	13.63	15.74
16.76	17.35	14.62	10.89	9.44	15.39	13.97	15.39	14.5	15.39
22.11	12.1	17.82	11.1	15.31	14.52	15.04	14.52	13.8	14.52
15.45	14.62	12.22	16.27	17.64	15.26	14.57	15.26	14.56	15.26
16.85	12.76	15.19	15.55	14.46	14.64	12.51	14.64	13.2	14.64
15.41	18.05	12.16	14.52	20.27	12.82	15.93	12.82	14.32	12.82
17.96	14.08	14.94	13.57	17.15	9.44	14.78	9.44	18.11	9.44
14.98	15.83	14.32	12.25	21.83	15.38	16.36	15.38	20.74	15.38
10.88	16.73	19.88	18.29	18.49	9.18	14.68	9.18	19.83	9.18
15.18	18.47	16.97	12.59	16.17	17.72	10.26	17.72	19.32	17.72
16.29	12.82	11.88	13.74	15.73	16.73	11.81	16.73	16.85	16.73
15.73	17.2	15.85	15.16	14.5	16.55	12.22	16.55	22.61	16.55
13.18	15.41	18.29	14.32	11.24	15.93	12.22	15.93	20.4	15.93
10.04	15.98	12.39	13.65	17.81	17.1	16.13	17.1	15.36	17.1
12.76	13.66	16.43	15.19	15.54	19.35	13.9	19.35	15.61	19.35
11.51	22.39	16.34	17.07	19.21	22.42	15.11	22.42	21.56	22.42
13.74	16.42	13.9	14.24	20.02	17.2	10.86	17.2	23.89	17.2
10.55	13.9	16.64	14.98	15.85	17.72	12.59	17.72	14.57	17.72
16.71	14.03	15.36	15.54	13.45	12.44	8.85	12.44	10.56	12.44
17.15	16.74	15.34	16.71	14.57	17.61	11.24	17.61	12.76	17.61
13.22	16.8	16.97	16.13	15.39	20.72	9.05	20.72	13.12	20.72
14.5	16.22	18.03	15.16	20.9	19.16	11.02	19.16	16.36	19.16
11.9	17.28	15.16	15.46	18.51	18.03	10.35	18.03	14.46	18.03
13.45	17.39	13.18	18.03	17.17	14.18	12.99	14.18	16.99	14.18
10.78	14.52	14.38	16.27	20.53	14.02	11.57	14.02	17.17	14.02
9.64	15.55	13.49	12.32	16.36	11.54	13.97	11.54	20.45	11.54
15.85	16.92	13.97	13.31	20.48	13.06	12.99	13.06	16.89	13.06
13.02	14.21	15.05	14.38	17.13	13.39	13.69	13.39	22.95	13.39
15.05	18.89	19.09	12.01	19.02	15.61	12.8	15.61	22.61	15.61
13.2	16.57	15.16	12.6	18.05	14.64	12.94	14.64	18.03	14.64
13.9	18.03	13.07	13.65	18.24	12.07	16.74	12.07	23.8	12.07
12.69	14.57	15.88	14.75	16.18	12	14.98	12	17.72	12
12.34	13.69	16.22	14.56	13.97	11.43	14.1	11.43	19.63	11.43
13.65	13.26	16.27	14.46	12.38	15.11	10.45	15.11	20.25	15.11
16.13	16.73	12.58	17.1	15.4	12.01	11.03	12.01	12.78	12.01
15.98	14.78	11.21	13.57	14.03	13.35	12.26	13.35	12.8	13.35
18.37	15.79	17.13	13.88	13.63	14.05	12.98	14.05	22.53	14.05
12.82	13.81	14.88	14.95	13.22	12.16	13.76	12.16	19.75	12.16
13.45	13.64	12.76	10.45	14.08	17.82	16.01	17.82	21.56	17.82
13.22	8.79	10.56	13.05	16.74	15.58	15.36	15.58	20.68	15.58
14.24	14.07	16.13	15.55	12.78	18.16	15.46	18.16	14.1	18.16
13.64	14.05	12.51	15.93	15.88	20.4	15.54	20.4	14.36	20.4
10.35	16.29	11.88	17.6	20.48	18.22	11.54	18.22	19.52	18.22
13.97	10.86	13.81	14.96	15.83	19.76	9.83	19.76	13.23	19.76
14.36	12.39	13.23	13.49	20.68	19.21	12.59	19.21	19.59	19.21
15.18	9.24	14.4	14.13	18.72	18.3	10.11	18.3	16.76	18.3
12.94	13.55	13.9	9.73	19.53	17.64	13.88	17.64	19.84	17.64
11.68	11.88	13.55	14.1	18.99	17.2	13.02	17.2	17.61	17.2
14.93	18.11	13.35	17.39	25.1	15.84	11.61	15.84	23.74	15.84
12.25	12.82	11.61	13.19	18.03	15.88	13.19	15.88	16.8	15.88
10.86	13.69	14.5	15.26	20.17	15.18	15.55	15.18	14.96	15.18
11.71	11.07	17.72	14.18	15.36	14.08	9.88	14.08	19.84	14.08
10.88	13.37	12.25	14.51	12.93	11.57	13.23	11.57	16.89	11.57
17.7	10.05	11.88	12.59	14.62	12.93	11.02	12.93	13.8	12.93
17.68	12	13.02	13.23	12.82	11.64	14.18	11.64	14.32	11.64
16.29	15.04	11.88	14.32	17.94	16.32	11.12	16.32	13.12	16.32
17.32	11.3	12.6	17.15	16.83	21.22	10.99	21.22	14.75	21.22
16.83	15.55	9.65	13.66	13.69	17.81	15.4	17.81	11.96	17.81
14.46	16.85	9.24	10.99	13.97	17.52	13.64	17.52	10.56	17.52
16.74	15.84	13.8	13.2	17.52	21	12.82	21	17.61	21
13.23	16.01	14.18	15.34	18.63	18.49	14.21	18.49	18.72	18.49
16.01	16.32	12.94	15.88	20.96	21.56	15.55	21.56	17.24	21.56
15.41	15.19	17.24	14.75	19.09	20.71	13.12	20.71	21.4	20.71
15.89	13.55	11.96	10.86	16.56	15.26	13.02	15.26	19.37	15.26
18.36	15.76	13.12	17.07	20.23	12.82	13.23	12.82	14.98	12.82
13.63	14.95	16.1	14.96	18.47	11.9	14.46	11.9	19.16	11.9
17.15	14.56	11.41	14.21	19.29	16.01	13.63	16.01	21.76	16.01
14.08	18.8	14.98	19.27	15.71	14.32	11.73	14.32	23.13	14.32
14.1	18.88	15.61	16.64	14.07	16.13	10.15	16.13	23.07	16.13
13.23	15.76	14.57	17.81	16.92	13.97	10.57	13.97	17.39	13.97
13.64	15.39	10.56	18.37	17.85	14.52	14.05	14.52	17.2	14.52
12.8	15.46	14.19	17.24	15.93	16.74	17.44	16.74	15.85	16.74
12.82	16.36	13.97	12.41	18.08	14.08	13.29	14.08	14.54	14.08
11.21	17.13	15.79	10.63	17.6	12.32	12.6	12.32	16.76	12.32
12.99	15.84	13.55	15.56	19.09	11.61	13.76	11.61	16.69	11.61
12.16	14.96	15.26	16.97	13.23	14.57	13.12	14.57	19.47	14.57
12.39	18.78	13.69	14.52	17.78	16.74	10.26	16.74	17.61	16.74
14.52	17.44	12.16	14.64	14.7	13.23	10.03	13.23	15.93	13.23
15.79	14.05	13.39	13.12	20.68	15.36	11.21	15.36	16.27	15.36
11.8	14.05	14.08	14.3		16.92	12.93	16.92	19.39	16.92
15.84	12.16	16.13	19.09		17.72	13.45	17.72	19.09	17.72
15.61	15.13	14.1	15.31		18.6	11.21	18.6	19.87	18.6
13.37	14.74	14.52	18.41		17.28	16.36	17.28	18.22	17.28
13.63	15.93	13.37	19.17		18.47	10.86	18.47	15.01	18.47
12.1	13.05	15.61	14.36		18.89	14.56	18.89	11.61	18.89
12.59	12.75	10.59	17.72		20.23	14.24	20.23	10.86	20.23
14.03	19.48	14.42	15.46		22.11	14.08	22.11		22.11
11.24	11.64	12.51	13.2		19.48	12.59	19.48		19.48
10.81	15.49	11.47			17.81	15.36	17.81		17.81
13.63	12.78	13.57			18.29	14.21	18.29		18.29
13.05	15.55	11.96			13.97	13.77	13.97		13.97
12.16	15.86	16.73			18.09	14.57	18.09		18.09
8.76	17.81	14.52			16.13	12.82	16.13		16.13
14.16		14.18				12.51
9.47		16.42				13.29
11.88		13.9				15.16
13.23		16.29				11.44
11.51		12.69				10.12
11.3		13.97				11.44
15.49		12.39				12.5
9.4						12.76
12.66						14.57
14.08						13.74
11.57
				2053554	0	0	18.95	14.32	17.42	16.76	22.11	15.45	16.85	15.41	17.96	14.98	10.88	15.18	16.29	15.73	13.18	10.04	12.76	11.51	13.74	10.55	16.71	17.15	13.22	14.5	11.9	13.45	10.78	9.64	15.85	13.02	15.05	13.2	13.9	12.69	12.34	13.65	16.13	15.98	18.37	12.82	13.45	13.22	14.24
				2044825	0	0	14.32	14.78	18.93	17.35	12.1	14.62	12.76	18.05	14.08	15.83	16.73	18.47	12.82	17.2	15.41	15.98	13.66	22.39	16.42	13.9	14.03	16.74	16.8	16.22	17.28	17.39	14.52	15.55	16.92	14.21	18.89	16.57	18.03	14.57	13.69	13.26	16.73	14.78	15.79	13.81	13.64	8.79	14.07
				2044755	0	0	13.2	19.88	20.4	14.62	17.82	12.22	15.19	12.16	14.94	14.32	19.88	16.97	11.88	15.85	18.29	12.39	16.43	16.34	13.9	16.64	15.36	15.34	16.97	18.03	15.16	13.18	14.38	13.49	13.97	15.05	19.09	15.16	13.07	15.88	16.22	16.27	12.58	11.21	17.13	14.88	12.76	10.56	16.13
				2044193	0	0	13.23	12.1	12.44	10.89	11.1	16.27	15.55	14.52	13.57	12.25	18.29	12.59	13.74	15.16	14.32	13.65	15.19	17.07	14.24	14.98	15.54	16.71	16.13	15.16	15.46	18.03	16.27	12.32	13.31	14.38	12.01	12.6	13.65	14.75	14.56	14.46	17.1	13.57	13.88	14.95	10.45	13.05	15.55
				2041918	0	0	19.53	15.93	19.05	9.44	15.31	17.64	14.46	20.27	17.15	21.83	18.49	16.17	15.73	14.5	11.24	17.81	15.54	19.21	20.02	15.85	13.45	14.57	15.39	20.9	18.51	17.17	20.53	16.36	20.48	17.13	19.02	18.05	18.24	16.18	13.97	12.38	15.4	14.03	13.63	13.22	14.08	16.74	12.78
				2040900	0	0	19.52	17.61	15.74	15.39	14.52	15.26	14.64	12.82	9.44	15.38	9.18	17.72	16.73	16.55	15.93	17.1	19.35	22.42	17.2	17.72	12.44	17.61	20.72	19.16	18.03	14.18	14.02	11.54	13.06	13.39	15.61	14.64	12.07	12	11.43	15.11	12.01	13.35	14.05	12.16	17.82	15.58	18.16
				2040771	0	0	10.3	10.45	11.27	13.97	15.04	14.57	12.51	15.93	14.78	16.36	14.68	10.26	11.81	12.22	12.22	16.13	13.9	15.11	10.86	12.59	8.85	11.24	9.05	11.02	10.35	12.99	11.57	13.97	12.99	13.69	12.8	12.94	16.74	14.98	14.1	10.45	11.03	12.26	12.98	13.76	16.01	15.36	15.46
				2009756	0	0	19.52	17.61	15.74	15.39	14.52	15.26	14.64	12.82	9.44	15.38	9.18	17.72	16.73	16.55	15.93	17.1	19.35	22.42	17.2	17.72	12.44	17.61	20.72	19.16	18.03	14.18	14.02	11.54	13.06	13.39	15.61	14.64	12.07	12	11.43	15.11	12.01	13.35	14.05	12.16	17.82	15.58	18.16
				2003474	0	0	19.32	18.46	13.63	14.5	13.8	14.56	13.2	14.32	18.11	20.74	19.83	19.32	16.85	22.61	20.4	15.36	15.61	21.56	23.89	14.57	10.56	12.76	13.12	16.36	14.46	16.99	17.17	20.45	16.89	22.95	22.61	18.03	23.8	17.72	19.63	20.25	12.78	12.8	22.53	19.75	21.56	20.68	14.1
				2002193	0	0	19.52	17.61	15.74	15.39	14.52	15.26	14.64	12.82	9.44	15.38	9.18	17.72	16.73	16.55	15.93	17.1	19.35	22.42	17.2	17.72	12.44	17.61	20.72	19.16	18.03	14.18	14.02	11.54	13.06	13.39	15.61	14.64	12.07	12	11.43	15.11	12.01	13.35	14.05	12.16	17.82	15.58	18.16
[truncated: 64 more columns]
