# Supplementary material for: Malagasy Conostigmus (Hymenoptera: Ceraphronoidea) and the secret of scutes
Source: PeerJ. 2016 Dec 13;4:e2682. doi: 10.7717/peerj.2682 (PMC5157207; doi:10.7717/peerj.2682)
Supplement: Supplemental Information 9 [file peerj-04-2682-s009.owl]

<?xml version="1.0"?>


<!DOCTYPE rdf:RDF [
    <!ENTITY dsw "http://purl.org/dsw/" >
    <!ENTITY cito "http://purl.org/spar/cito/" >
    <!ENTITY foaf "http://xmlns.com/foaf/0.1/" >
    <!ENTITY doap "http://usefulinc.com/ns/doap#" >
    <!ENTITY owl "http://www.w3.org/2002/07/owl#" >
    <!ENTITY obo "http://purl.obolibrary.org/obo/" >
    <!ENTITY dc "http://purl.org/dc/elements/1.1/" >
    <!ENTITY xsd "http://www.w3.org/2001/XMLSchema#" >
    <!ENTITY uo "http://purl.obolibrary.org/obo/uo#" >
    <!ENTITY pato "http://purl.obolibrary.org/obo/pato#" >
    <!ENTITY bspo "http://purl.obolibrary.org/obo/bspo#" >
    <!ENTITY rdfs "http://www.w3.org/2000/01/rdf-schema#" >
    <!ENTITY mx-database "http://purl.oclc.org/NET/mx-database/" >
    <!ENTITY subsets "http://purl.obolibrary.org/obo/ro/subsets#" >
    <!ENTITY rdf "http://www.w3.org/1999/02/22-rdf-syntax-ns#" >
    <!ENTITY oboInOwl "http://www.geneontology.org/formats/oboInOwl#" >
    <!ENTITY protege "http://protege.stanford.edu/plugins/owl/protege#" >
]>


<rdf:RDF xmlns="http://www.semanticweb.org/imiko/ontologies/2016/5/18/malagasy_merged#"
     xml:base="http://www.semanticweb.org/imiko/ontologies/2016/5/18/malagasy_merged"
     xmlns:mx-database="http://purl.oclc.org/NET/mx-database/"
     xmlns:owl="http://www.w3.org/2002/07/owl#"
     xmlns:oboInOwl="http://www.geneontology.org/formats/oboInOwl#"
     xmlns:protege="http://protege.stanford.edu/plugins/owl/protege#"
     xmlns:xsd="http://www.w3.org/2001/XMLSchema#"
     xmlns:dsw="http://purl.org/dsw/"
     xmlns:rdfs="http://www.w3.org/2000/01/rdf-schema#"
     xmlns:cito="http://purl.org/spar/cito/"
     xmlns:rdf="http://www.w3.org/1999/02/22-rdf-syntax-ns#"
     xmlns:doap="http://usefulinc.com/ns/doap#"
     xmlns:pato="&obo;pato#"
     xmlns:uo="&obo;uo#"
     xmlns:obo="http://purl.obolibrary.org/obo/"
     xmlns:bspo="&obo;bspo#"
     xmlns:foaf="http://xmlns.com/foaf/0.1/"
     xmlns:dc="http://purl.org/dc/elements/1.1/"
     xmlns:subsets="&obo;ro/subsets#">
    <owl:Ontology rdf:about="http://www.semanticweb.org/imiko/ontologies/2016/5/18/malagasy_merged">
        <foaf:homepage rdf:datatype="&xsd;anyURI"> https://github.com/oborel/obo-relations/</foaf:homepage>
        <oboInOwl:NamespaceIdRule rdf:datatype="&xsd;string">* BSPO:$sequence(7,0,999999999)$</oboInOwl:NamespaceIdRule>
        <oboInOwl:NamespaceIdRule rdf:datatype="&xsd;string">* UO:$sequence(7,0,9999999)$</oboInOwl:NamespaceIdRule>
        <oboInOwl:date rdf:datatype="&xsd;string">01:09:2015 16:30</oboInOwl:date>
        <oboInOwl:date rdf:datatype="&xsd;string">09:04:2014 13:37</oboInOwl:date>
        <oboInOwl:hasOBOFormatVersion rdf:datatype="&xsd;string">1.2</oboInOwl:hasOBOFormatVersion>
        <dc:date rdf:datatype="&xsd;date">2009-07-31</dc:date>
        <owl:versionInfo rdf:datatype="&xsd;string">2015-02-23</owl:versionInfo>
        <owl:versionInfo rdf:datatype="&xsd;string">2015-12-07</owl:versionInfo>
        <owl:versionInfo rdf:datatype="&xsd;string">2016-05-18</owl:versionInfo>
        <oboInOwl:date rdf:datatype="&xsd;string">22:01:2014 15:38</oboInOwl:date>
        <rdfs:comment rdf:datatype="&xsd;string">An information artifact is, loosely, a dependent continuant or its bearer that is created as the result of one or more intentional processes. Examples: uniprot, the english language, the contents of this document or a printout of it, the temperature measurements from a weather balloon. For more information, see the project home page at http://code.google.com/p/information-artifact-ontology/</rdfs:comment>
        <rdfs:comment rdf:datatype="&xsd;string">Filtered by Ancestor ID equals &quot;UO:0000000&quot;</rdfs:comment>
        <rdfs:comment rdf:datatype="&xsd;string">IDs allocated to related efforts: PNO: IAO_0020000-IAO_0020999, D_ACTS: IAO_0021000-IAO_0021999</rdfs:comment>
        <rdfs:comment rdf:datatype="&xsd;string">IDs allocated to subdomains of IAO. pno.owl: IAO_0020000-IAO_0020999, d-acts.owl: IAO_0021000-IAO_0021999</rdfs:comment>
        <oboInOwl:auto-generated-by rdf:datatype="&xsd;string">OBO-Edit 2.1-beta19</oboInOwl:auto-generated-by>
        <oboInOwl:auto-generated-by rdf:datatype="&xsd;string">OBO-Edit 2.2</oboInOwl:auto-generated-by>
        <oboInOwl:auto-generated-by rdf:datatype="&xsd;string">OBO-Edit 2.3-beta5</oboInOwl:auto-generated-by>
        <rdfs:comment rdf:datatype="&xsd;string">Please cite the OBI consortium http://purl.obolibrary.org/obo/obi where traditional citation is called for. However it is adequate that individual terms be attributed simply by use of the identifying PURL for the term, in projects that refer to them.</rdfs:comment>
        <rdfs:comment rdf:datatype="&xsd;string">This file is based on checkout of our SVN repository revision $Revision: 717 $ </rdfs:comment>
        <rdfs:comment rdf:datatype="&xsd;string">This is the first release of IAO that uses BFO 2.0 class only (http://purl.obolibrary.org/obo/bfo/2014-05-03/classes-only.owl) and RO core relations (http://purl.obolibrary.org/obo/ro/releases/2015-02-11/core.owl)
        </rdfs:comment>
        <rdfs:comment rdf:datatype="&xsd;string">based on FBql</rdfs:comment>
        <protege:defaultLanguage rdf:datatype="&xsd;string">en</protege:defaultLanguage>
        <oboInOwl:saved-by rdf:datatype="&xsd;string">gkoutos</oboInOwl:saved-by>
        <foaf:homepage rdf:datatype="&xsd;anyURI">https://github.com/oborel/obo-relations/wiki/ROCore</foaf:homepage>
        <oboInOwl:saved-by rdf:datatype="&xsd;string">pbuttigieg</oboInOwl:saved-by>
        <oboInOwl:default-namespace rdf:datatype="&xsd;string">quality</oboInOwl:default-namespace>
        <oboInOwl:default-namespace rdf:datatype="&xsd;string">spatial</oboInOwl:default-namespace>
        <oboInOwl:saved-by rdf:datatype="&xsd;string">wasila.dahdul</oboInOwl:saved-by>
        <dc:creator xml:lang="en">Alan Ruttenberg</dc:creator>
        <dc:contributor xml:lang="en">Albert Goldfain</dc:contributor>
        <dc:creator xml:lang="en">Carlo Torniai</dc:creator>
        <dc:creator xml:lang="en">Chris Mungall</dc:creator>
        <dc:contributor xml:lang="en">Chris Stoeckert</dc:contributor>
        <dc:creator xml:lang="en">Chris Taylor</dc:creator>
        <dc:contributor xml:lang="en">Christian A. Boelling</dc:contributor>
        <dc:creator xml:lang="en">Elisabetta Manduchi</dc:creator>
        <dc:creator xml:lang="en">Helen Parkinson</dc:creator>
        <dc:contributor xml:lang="en">Holger Stenzhorn</dc:contributor>
        <dc:creator xml:lang="en">Holger Stenzhorn</dc:creator>
        <dc:contributor xml:lang="en">James Malone</dc:contributor>
        <dc:contributor xml:lang="en">Jie Zheng</dc:contributor>
        <dc:creator xml:lang="en">Jie Zheng</dc:creator>
        <dc:creator xml:lang="en">Larisa Soldatova</dc:creator>
        <dc:contributor xml:lang="en">Larisa Soldatova</dc:contributor>
        <dc:title xml:lang="en">OBO Relations Ontology</dc:title>
        <dc:format xml:lang="en">OWL-DL</dc:format>
        <rdfs:comment>This ontology is intended for encoding constraints on ro/core in a way that is usable by EL reasoners such as Elk. In future this ontology may be derived by some automatic or semi-automatic translation process from a more direct encoding.</rdfs:comment>
        <dc:contributor xml:lang="en">Adam Goldstein</dc:contributor>
        <dc:contributor xml:lang="en">Advisors for this project come from the IFOMIS group, Saarbruecken and from the Co-ODE group in Manchester</dc:contributor>
        <dc:contributor xml:lang="en">Alan Ruttenberg</dc:contributor>
        <dc:creator xml:lang="en">Allyson Lister</dc:creator>
        <dc:subject xml:lang="en">An ontology for the annotation of biomedical and functional genomics experiments.</dc:subject>
        <dc:contributor xml:lang="en">Barry Smith</dc:contributor>
        <dc:creator xml:lang="en">Barry Smith</dc:creator>
        <dc:creator xml:lang="en">Bill Bug</dc:creator>
        <dc:creator xml:lang="en">Bjoern Peters</dc:creator>
        <dc:contributor xml:lang="en">Bjoern Peters</dc:contributor>
        <dc:contributor xml:lang="en">Carlo Torniai</dc:contributor>
        <dc:contributor xml:lang="en">Chris Mungall</dc:contributor>
        <dc:creator xml:lang="en">Chris Stoeckert</dc:creator>
        <dc:creator xml:lang="en">Christian Bolling</dc:creator>
        <dc:creator xml:lang="en">Cristian Cocos</dc:creator>
        <dc:creator xml:lang="en">Daniel Rubin</dc:creator>
        <dc:creator xml:lang="en">Daniel Schober</dc:creator>
        <dc:contributor xml:lang="en">Darren Natale</dc:contributor>
        <dc:contributor xml:lang="en">David Osumi-Sutherland</dc:contributor>
        <dc:creator xml:lang="en">Dawn Field</dc:creator>
        <dc:creator xml:lang="en">Dirk Derom</dc:creator>
        <dc:creator xml:lang="en">Eric Deutsch</dc:creator>
        <dc:creator xml:lang="en">Frank Gibson</dc:creator>
        <dc:creator xml:lang="en">Gilberto Fragoso</dc:creator>
        <dc:contributor xml:lang="en">Gwen Frishkoff</dc:contributor>
        <dc:creator xml:lang="en">Helen C. Causton</dc:creator>
        <dc:contributor xml:lang="en">James A. Overton</dc:contributor>
        <dc:creator xml:lang="en">James A. Overton</dc:creator>
        <dc:creator xml:lang="en">James Malone</dc:creator>
        <dc:creator xml:lang="en">Jay Greenbaum</dc:creator>
        <dc:creator xml:lang="en">Jeffrey Grethe</dc:creator>
        <dc:contributor xml:lang="en">Jennifer Fostel</dc:contributor>
        <dc:creator xml:lang="en">Jennifer Fostel</dc:creator>
        <dc:creator xml:lang="en">Jessica Turner</dc:creator>
        <dc:creator xml:lang="en">Joe White</dc:creator>
        <dc:creator xml:lang="en">John Westbrook</dc:creator>
        <dc:contributor xml:lang="en">Jonathan Rees</dc:contributor>
        <dc:creator xml:lang="en">Kevin Clancy</dc:creator>
        <dc:creator xml:lang="en">Lawrence Hunter</dc:creator>
        <dc:contributor xml:lang="en">Lawrence Hunter</dc:contributor>
        <dc:creator xml:lang="en">Liju Fan</dc:creator>
        <dc:creator xml:lang="en">Luisa Montecchi</dc:creator>
        <dc:contributor xml:lang="en">Mathias Brochhausen</dc:contributor>
        <dc:contributor xml:lang="en">Matt Brush</dc:contributor>
        <dc:creator xml:lang="en">Matthew Brush</dc:creator>
        <dc:creator xml:lang="en">Matthew Pocock</dc:creator>
        <dc:creator xml:lang="en">Melanie Courtot</dc:creator>
        <dc:contributor xml:lang="en">Melanie Courtot</dc:contributor>
        <dc:creator xml:lang="en">Melissa Haendel</dc:creator>
        <dc:creator xml:lang="en">Mervi Heiskanen</dc:creator>
        <dc:contributor xml:lang="en">Michel Dumontier</dc:contributor>
        <dc:creator xml:lang="en">Monnie McGee</dc:creator>
        <dc:creator xml:lang="en">Norman Morrison</dc:creator>
        <dc:title xml:lang="en">Ontology for Biomedical Investigation</dc:title>
        <dc:contributor xml:lang="en">Paolo Ciccarese</dc:contributor>
        <dc:contributor xml:lang="en">Pat Hayes</dc:contributor>
        <dc:creator xml:lang="en">Philip Lord</dc:creator>
        <dc:contributor xml:lang="en">Philippe Rocca-Serra</dc:contributor>
        <dc:creator xml:lang="en">Philippe Rocca-Serra</dc:creator>
        <dc:creator xml:lang="en">Pierre Grenon</dc:creator>
        <dc:contributor xml:lang="en">Randy Dipert</dc:contributor>
        <dc:creator xml:lang="en">Richard Bruskiewich</dc:creator>
        <dc:creator xml:lang="en">Richard Scheuermann</dc:creator>
        <dc:creator xml:lang="en">Robert Stevens</dc:creator>
        <dc:contributor xml:lang="en">Ron Rudnicki</dc:contributor>
        <dc:creator xml:lang="en">Ryan R. Brinkman</dc:creator>
        <dc:contributor xml:lang="en">Satya Sahoo</dc:contributor>
        <dc:contributor xml:lang="en">Sivaram Arabandi</dc:contributor>
        <dc:creator xml:lang="en">Stefan Wiemann</dc:creator>
        <dc:creator xml:lang="en">Susanna-Assunta Sansone</dc:creator>
        <dc:creator xml:lang="en">Tanya Gray</dc:creator>
        <dc:description xml:lang="en">The OBO Relations Ontology (RO) is a collection of OWL relations (ObjectProperties) intended for use across a wide variety of biological ontologies.</dc:description>
        <dc:description xml:lang="en">The Ontology for Biomedical Investigations (OBI) is build in a collaborative, international effort and will serve as a resource for annotating biomedical investigations, including the study design, protocols and instrumentation used, the data generated and the types of analysis performed on the data. This ontology arose from the Functional Genomics Investigation Ontology (FuGO) and will contain both terms that are common to all biomedical investigations, including functional genomics investigations and those that are more domain specific.</dc:description>
        <dc:creator xml:lang="en">Tina Hernandez-Boussard</dc:creator>
        <dc:creator xml:lang="en">Trish Whetzel</dc:creator>
        <dc:contributor xml:lang="en">Werner Ceusters</dc:contributor>
        <dc:contributor xml:lang="en">William Duncan</dc:contributor>
        <dc:contributor xml:lang="en">William Hogan</dc:contributor>
        <dc:contributor xml:lang="en">Yongqun (Oliver) He</dc:contributor>
        <dc:creator xml:lang="en">Yongqun He</dc:creator>
        <foaf:homepage rdf:resource="http://code.google.com/p/information-artifact-ontology/"/>
        <dc:license rdf:resource="http://creativecommons.org/licenses/by/3.0/"/>
        <dc:source rdf:resource="http://obofoundry.org/ro"/>
        <dc:source rdf:resource="&obo;pato.owl"/>
    </owl:Ontology>
    


    <!-- 
    ///////////////////////////////////////////////////////////////////////////////////////
    //
    // Annotation properties
    //
    ///////////////////////////////////////////////////////////////////////////////////////
     -->

    


    <!-- http://protege.stanford.edu/plugins/owl/protege#defaultLanguage -->

    <owl:AnnotationProperty rdf:about="&protege;defaultLanguage"/>
    


    <!-- http://purl.obolibrary.org/obo/BFO_0000062 -->

    <owl:AnnotationProperty rdf:about="&obo;BFO_0000062"/>
    


    <!-- http://purl.obolibrary.org/obo/BFO_0000063 -->

    <owl:AnnotationProperty rdf:about="&obo;BFO_0000063"/>
    


    <!-- http://purl.obolibrary.org/obo/BFO_0000179 -->

    <owl:AnnotationProperty rdf:about="&obo;BFO_0000179">
        <rdfs:label xml:lang="en">BFO OWL specification label</rdfs:label>
        <obo:IAO_0000111 xml:lang="en">BFO OWL specification label</obo:IAO_0000111>
        <obo:IAO_0000232 xml:lang="en">Really of interest to developers only</obo:IAO_0000232>
        <obo:IAO_0000115 xml:lang="en">Relates an entity in the ontology to the name of the variable that is used to represent it in the code that generates the BFO OWL file from the lispy specification.</obo:IAO_0000115>
        <rdfs:subPropertyOf rdf:resource="&rdfs;label"/>
    </owl:AnnotationProperty>
    


    <!-- http://purl.obolibrary.org/obo/BFO_0000180 -->

    <owl:AnnotationProperty rdf:about="&obo;BFO_0000180">
        <rdfs:label xml:lang="en">BFO CLIF specification label</rdfs:label>
        <obo:IAO_0000119>Person:Alan Ruttenberg</obo:IAO_0000119>
        <obo:IAO_0000111 xml:lang="en">BFO CLIF specification label</obo:IAO_0000111>
        <obo:IAO_0000232 xml:lang="en">Really of interest to developers only</obo:IAO_0000232>
        <obo:IAO_0000115 xml:lang="en">Relates an entity in the ontology to the term that is used to represent it in the the CLIF specification of BFO2</obo:IAO_0000115>
        <rdfs:subPropertyOf rdf:resource="&rdfs;label"/>
    </owl:AnnotationProperty>
    


    <!-- http://purl.obolibrary.org/obo/IAO_0000111 -->

    <owl:AnnotationProperty rdf:about="&obo;IAO_0000111">
        <rdfs:label>editor preferred term</rdfs:label>
        <rdfs:label xml:lang="en">editor preferred term</rdfs:label>
        <rdfs:label>editor preferred term~editor preferred label</rdfs:label>
        <rdfs:label xml:lang="en">editor preferred label</rdfs:label>
        <obo:IAO_0000111>editor preferred term~editor preferred label</obo:IAO_0000111>
        <obo:IAO_0000117 xml:lang="en">PERSON:Daniel Schober</obo:IAO_0000117>
        <obo:IAO_0000111 xml:lang="en">editor preferred label</obo:IAO_0000111>
        <obo:IAO_0000111>editor preferred term</obo:IAO_0000111>
        <obo:IAO_0000119 xml:lang="en">GROUP:OBI:&lt;http://purl.obolibrary.org/obo/obi&gt;</obo:IAO_0000119>
        <obo:IAO_0000115 xml:lang="en">The concise, meaningful, and human-friendly name for a class or property preferred by the ontology developers. (US-English)</obo:IAO_0000115>
        <obo:IAO_0000111 xml:lang="en">editor preferred term</obo:IAO_0000111>
        <obo:IAO_0000114 rdf:resource="&obo;IAO_0000122"/>
        <rdfs:isDefinedBy rdf:resource="&obo;iao.owl"/>
    </owl:AnnotationProperty>
    


    <!-- http://purl.obolibrary.org/obo/IAO_0000112 -->

    <owl:AnnotationProperty rdf:about="&obo;IAO_0000112">
        <rdfs:label xml:lang="en">example of usage</rdfs:label>
        <obo:IAO_0000115 xml:lang="en">A phrase describing how a class name should be used. May also include other kinds of examples that facilitate immediate understanding of a class semantics, such as widely known prototypical subclasses or instances of the class. Although essential for high level terms, examples for low level terms (e.g., Affymetrix HU133 array) are not</obo:IAO_0000115>
        <obo:IAO_0000119 xml:lang="en">GROUP:OBI:&lt;http://purl.obolibrary.org/obo/obi&gt;</obo:IAO_0000119>
        <obo:IAO_0000117 xml:lang="en">PERSON:Daniel Schober</obo:IAO_0000117>
        <obo:IAO_0000111 xml:lang="en">example</obo:IAO_0000111>
        <obo:IAO_0000111 xml:lang="en">example of usage</obo:IAO_0000111>
        <obo:IAO_0000114 rdf:resource="&obo;IAO_0000122"/>
        <rdfs:isDefinedBy rdf:resource="&obo;iao.owl"/>
    </owl:AnnotationProperty>
    


    <!-- http://purl.obolibrary.org/obo/IAO_0000113 -->

    <owl:AnnotationProperty rdf:about="&obo;IAO_0000113">
        <rdfs:label xml:lang="en">in branch</rdfs:label>
        <obo:IAO_0000115 xml:lang="en">An annotation property indicating which module the terms belong to. This is currently experimental and not implemented yet.</obo:IAO_0000115>
        <obo:IAO_0000117 xml:lang="en">GROUP:OBI</obo:IAO_0000117>
        <obo:IAO_0000119 xml:lang="en">OBI_0000277</obo:IAO_0000119>
        <obo:IAO_0000111 xml:lang="en">in branch</obo:IAO_0000111>
    </owl:AnnotationProperty>
    


    <!-- http://purl.obolibrary.org/obo/IAO_0000114 -->

    <owl:AnnotationProperty rdf:about="&obo;IAO_0000114">
        <rdfs:label xml:lang="en">has curation status</rdfs:label>
        <obo:IAO_0000119 xml:lang="en">OBI_0000281</obo:IAO_0000119>
        <obo:IAO_0000117 xml:lang="en">PERSON:Alan Ruttenberg</obo:IAO_0000117>
        <obo:IAO_0000117 xml:lang="en">PERSON:Bill Bug</obo:IAO_0000117>
        <obo:IAO_0000117 xml:lang="en">PERSON:Melanie Courtot</obo:IAO_0000117>
        <obo:IAO_0000111 xml:lang="en">has curation status</obo:IAO_0000111>
    </owl:AnnotationProperty>
    


    <!-- http://purl.obolibrary.org/obo/IAO_0000115 -->

    <owl:AnnotationProperty rdf:about="&obo;IAO_0000115">
        <rdfs:label rdf:datatype="&xsd;string">definition</rdfs:label>
        <rdfs:label rdf:datatype="&xsd;string">textual definition</rdfs:label>
        <rdfs:label>definition</rdfs:label>
        <rdfs:label xml:lang="en">definition</rdfs:label>
        <obo:IAO_0000111 rdf:datatype="&xsd;string">definition</obo:IAO_0000111>
        <obo:IAO_0000111 rdf:datatype="&xsd;string">textual definition</obo:IAO_0000111>
        <obo:IAO_0000116 xml:lang="en">2012-04-05: 
Barry Smith

The official OBI definition, explaining the meaning of a class or property: &apos;Shall be Aristotelian, formalized and normalized. Can be augmented with colloquial definitions&apos;  is terrible.

Can you fix to something like:

A statement of necessary and sufficient conditions explaining the meaning of an expression referring to a class or property.

Alan Ruttenberg

Your proposed definition is a reasonable candidate, except that it is very common that necessary and sufficient conditions are not given. Mostly they are necessary, occasionally they are necessary and sufficient or just sufficient. Often they use terms that are not themselves defined and so they effectively can&apos;t be evaluated by those criteria. 

On the specifics of the proposed definition:

We don&apos;t have definitions of &apos;meaning&apos; or &apos;expression&apos; or &apos;property&apos;. For &apos;reference&apos; in the intended sense I think we use the term &apos;denotation&apos;. For &apos;expression&apos;, I think we you mean symbol, or identifier. For &apos;meaning&apos; it differs for class and property. For class we want documentation that let&apos;s the intended reader determine whether an entity is instance of the class, or not. For property we want documentation that let&apos;s the intended reader determine, given a pair of potential relata, whether the assertion that the relation holds is true. The &apos;intended reader&apos; part suggests that we also specify who, we expect, would be able to understand the definition, and also generalizes over human and computer reader to include textual and logical definition. 

Personally, I am more comfortable weakening definition to documentation, with instructions as to what is desirable. 

We also have the outstanding issue of how to aim different definitions to different audiences. A clinical audience reading chebi wants a different sort of definition documentation/definition from a chemistry trained audience, and similarly there is a need for a definition that is adequate for an ontologist to work with.  </obo:IAO_0000116>
        <obo:IAO_0000111>definition</obo:IAO_0000111>
        <obo:IAO_0000119 xml:lang="en">GROUP:OBI:&lt;http://purl.obolibrary.org/obo/obi&gt;</obo:IAO_0000119>
        <obo:IAO_0000117 xml:lang="en">PERSON:Daniel Schober</obo:IAO_0000117>
        <obo:IAO_0000115 xml:lang="en">The official OBI definition, explaining the meaning of a class or property. Shall be Aristotelian, formalized and normalized. Can be augmented with colloquial definitions.</obo:IAO_0000115>
        <obo:IAO_0000115 xml:lang="en">The official definition, explaining the meaning of a class or property. Shall be Aristotelian, formalized and normalized. Can be augmented with colloquial definitions.</obo:IAO_0000115>
        <obo:IAO_0000111 xml:lang="en">definition</obo:IAO_0000111>
        <obo:IAO_0000114 rdf:resource="&obo;IAO_0000122"/>
        <rdfs:isDefinedBy rdf:resource="&obo;iao.owl"/>
    </owl:AnnotationProperty>
    


    <!-- http://purl.obolibrary.org/obo/IAO_0000116 -->

    <owl:AnnotationProperty rdf:about="&obo;IAO_0000116">
        <rdfs:label xml:lang="en">editor note</rdfs:label>
        <obo:IAO_0000115 xml:lang="en">An administrative note intended for its editor. It may not be included in the publication version of the ontology, so it should contain nothing necessary for end users to understand the ontology.</obo:IAO_0000115>
        <obo:IAO_0000119 xml:lang="en">GROUP:OBI:&lt;http://purl.obfoundry.org/obo/obi&gt;</obo:IAO_0000119>
        <obo:IAO_0000117 xml:lang="en">PERSON:Daniel Schober</obo:IAO_0000117>
        <obo:IAO_0000111 xml:lang="en">editor note</obo:IAO_0000111>
        <obo:IAO_0000114 rdf:resource="&obo;IAO_0000122"/>
        <rdfs:isDefinedBy rdf:resource="&obo;iao.owl"/>
    </owl:AnnotationProperty>
    


    <!-- http://purl.obolibrary.org/obo/IAO_0000117 -->

    <owl:AnnotationProperty rdf:about="&obo;IAO_0000117">
        <rdfs:label xml:lang="en">term editor</rdfs:label>
        <obo:IAO_0000116 xml:lang="en">20110707, MC: label update to term editor and definition modified accordingly. See http://code.google.com/p/information-artifact-ontology/issues/detail?id=115.</obo:IAO_0000116>
        <obo:IAO_0000119 xml:lang="en">GROUP:OBI:&lt;http://purl.obolibrary.org/obo/obi&gt;</obo:IAO_0000119>
        <obo:IAO_0000115 xml:lang="en">Name of editor entering the term in the file. The term editor is a point of contact for information regarding the term. The term editor may be, but is not always, the author of the definition, which may have been worked upon by several people</obo:IAO_0000115>
        <obo:IAO_0000117 xml:lang="en">PERSON:Daniel Schober</obo:IAO_0000117>
        <obo:IAO_0000111 xml:lang="en">term editor</obo:IAO_0000111>
        <obo:IAO_0000114 rdf:resource="&obo;IAO_0000122"/>
        <rdfs:isDefinedBy rdf:resource="&obo;iao.owl"/>
    </owl:AnnotationProperty>
    


    <!-- http://purl.obolibrary.org/obo/IAO_0000118 -->

    <owl:AnnotationProperty rdf:about="&obo;IAO_0000118">
        <rdfs:label xml:lang="en">alternative term</rdfs:label>
        <obo:IAO_0000115 xml:lang="en">An alternative name for a class or property which means the same thing as the preferred name (semantically equivalent)</obo:IAO_0000115>
        <obo:IAO_0000119 xml:lang="en">GROUP:OBI:&lt;http://purl.obolibrary.org/obo/obi&gt;</obo:IAO_0000119>
        <obo:IAO_0000117 xml:lang="en">PERSON:Daniel Schober</obo:IAO_0000117>
        <obo:IAO_0000111 xml:lang="en">alternative term</obo:IAO_0000111>
        <obo:IAO_0000114 rdf:resource="&obo;IAO_0000125"/>
        <rdfs:isDefinedBy rdf:resource="&obo;iao.owl"/>
    </owl:AnnotationProperty>
    


    <!-- http://purl.obolibrary.org/obo/IAO_0000119 -->

    <owl:AnnotationProperty rdf:about="&obo;IAO_0000119">
        <rdfs:label xml:lang="en">definition source</rdfs:label>
        <obo:IAO_0000119 rdf:datatype="&xsd;string">Discussion on obo-discuss mailing-list, see http://bit.ly/hgm99w</obo:IAO_0000119>
        <obo:IAO_0000119 xml:lang="en">GROUP:OBI:&lt;http://purl.obolibrary.org/obo/obi&gt;</obo:IAO_0000119>
        <obo:IAO_0000117 xml:lang="en">PERSON:Daniel Schober</obo:IAO_0000117>
        <obo:IAO_0000111 xml:lang="en">definition source</obo:IAO_0000111>
        <obo:IAO_0000115 xml:lang="en">formal citation, e.g. identifier in external database to indicate / attribute source(s) for the definition. Free text indicate / attribute source(s) for the definition. EXAMPLE: Author Name, URI, MeSH Term C04, PUBMED ID, Wiki uri on 31.01.2007</obo:IAO_0000115>
        <obo:IAO_0000114 rdf:resource="&obo;IAO_0000122"/>
        <rdfs:isDefinedBy rdf:resource="&obo;iao.owl"/>
    </owl:AnnotationProperty>
    


    <!-- http://purl.obolibrary.org/obo/IAO_0000231 -->

    <owl:AnnotationProperty rdf:about="&obo;IAO_0000231">
        <rdfs:label xml:lang="en">has obsolescence reason</rdfs:label>
        <obo:IAO_0000117 xml:lang="en">PERSON:Alan Ruttenberg</obo:IAO_0000117>
        <obo:IAO_0000117 xml:lang="en">PERSON:Melanie Courtot</obo:IAO_0000117>
        <obo:IAO_0000115 xml:lang="en">Relates an annotation property to an obsolescence reason. The values of obsolescence reasons come from a list of predefined terms, instances of the class obsolescence reason specification.</obo:IAO_0000115>
        <obo:IAO_0000111 xml:lang="en">has obsolescence reason</obo:IAO_0000111>
    </owl:AnnotationProperty>
    


    <!-- http://purl.obolibrary.org/obo/IAO_0000232 -->

    <owl:AnnotationProperty rdf:about="&obo;IAO_0000232">
        <rdfs:label xml:lang="en">curator note</rdfs:label>
        <obo:IAO_0000115 xml:lang="en">An administrative note of use for a curator but of no use for a user</obo:IAO_0000115>
        <obo:IAO_0000117 xml:lang="en">PERSON:Alan Ruttenberg</obo:IAO_0000117>
        <obo:IAO_0000111 xml:lang="en">curator note</obo:IAO_0000111>
        <obo:IAO_0000114 rdf:resource="&obo;IAO_0000122"/>
        <rdfs:isDefinedBy rdf:resource="&obo;iao.owl"/>
    </owl:AnnotationProperty>
    


    <!-- http://purl.obolibrary.org/obo/IAO_0000411 -->

    <owl:AnnotationProperty rdf:about="&obo;IAO_0000411">
        <rdfs:label rdf:datatype="&xsd;string">is denotator type</rdfs:label>
        <obo:IAO_0000117 rdf:datatype="&xsd;string">Alan Ruttenberg</obo:IAO_0000117>
        <obo:IAO_0000116 rdf:datatype="&xsd;string">In OWL 2 add AnnotationPropertyRange(&apos;is denotator type&apos; &apos;denotator type&apos;)</obo:IAO_0000116>
        <obo:IAO_0000111 rdf:datatype="&xsd;string">is denotator type</obo:IAO_0000111>
        <obo:IAO_0000115 rdf:datatype="&xsd;string">relates an class defined in an ontology, to the type of it&apos;s denotator</obo:IAO_0000115>
        <obo:IAO_0000111 xml:lang="en">is denotator type</obo:IAO_0000111>
    </owl:AnnotationProperty>
    


    <!-- http://purl.obolibrary.org/obo/IAO_0000412 -->

    <owl:AnnotationProperty rdf:about="&obo;IAO_0000412">
        <rdfs:label xml:lang="en">imported from</rdfs:label>
        <obo:IAO_0000115 xml:lang="en">For external terms/classes, the ontology from which the term was imported</obo:IAO_0000115>
        <obo:IAO_0000119 xml:lang="en">GROUP:OBI:&lt;http://purl.obolibrary.org/obo/obi&gt;</obo:IAO_0000119>
        <obo:IAO_0000117 xml:lang="en">PERSON:Alan Ruttenberg</obo:IAO_0000117>
        <obo:IAO_0000117 xml:lang="en">PERSON:Melanie Courtot</obo:IAO_0000117>
        <obo:IAO_0000111 xml:lang="en">imported from</obo:IAO_0000111>
        <obo:IAO_0000114 rdf:resource="&obo;IAO_0000125"/>
        <rdfs:isDefinedBy rdf:resource="&obo;iao.owl"/>
    </owl:AnnotationProperty>
    


    <!-- http://purl.obolibrary.org/obo/IAO_0000424 -->

    <owl:AnnotationProperty rdf:about="&obo;IAO_0000424">
        <rdfs:label xml:lang="en">expand expression to</rdfs:label>
        <obo:IAO_0000117 rdf:datatype="&xsd;string">Chris Mungall</obo:IAO_0000117>
        <obo:IAO_0000115 xml:lang="en">A macro expansion tag applied to an object property (or possibly a data property)  which can be used by a macro-expansion engine to generate more complex expressions from simpler ones</obo:IAO_0000115>
        <obo:IAO_0000112 xml:lang="en">ObjectProperty: RO_0002104
Label: has plasma membrane part
Annotations: IAO_0000424 &quot;http://purl.obolibrary.org/obo/BFO_0000051 some (http://purl.org/obo/owl/GO#GO_0005886 and http://purl.obolibrary.org/obo/BFO_0000051 some ?Y)&quot;
</obo:IAO_0000112>
        <obo:IAO_0000111 xml:lang="en">expand expression to</obo:IAO_0000111>
    </owl:AnnotationProperty>
    


    <!-- http://purl.obolibrary.org/obo/IAO_0000425 -->

    <owl:AnnotationProperty rdf:about="&obo;IAO_0000425">
        <rdfs:label xml:lang="en">expand assertion to</rdfs:label>
        <obo:IAO_0000115 xml:lang="en">A macro expansion tag applied to an annotation property which can be expanded into a more detailed axiom.</obo:IAO_0000115>
        <obo:IAO_0000117 xml:lang="en">Chris Mungall</obo:IAO_0000117>
        <obo:IAO_0000112 xml:lang="en">ObjectProperty: RO???
Label: spatially disjoint from
Annotations: expand_assertion_to &quot;DisjointClasses: (http://purl.obolibrary.org/obo/BFO_0000051 some ?X)  (http://purl.obolibrary.org/obo/BFO_0000051 some ?Y)&quot;
</obo:IAO_0000112>
        <obo:IAO_0000111 xml:lang="en">expand assertion to</obo:IAO_0000111>
    </owl:AnnotationProperty>
    


    <!-- http://purl.obolibrary.org/obo/IAO_0000426 -->

    <owl:AnnotationProperty rdf:about="&obo;IAO_0000426">
        <rdfs:label xml:lang="en">first order logic expression</rdfs:label>
        <obo:IAO_0000115>An assertion that holds between an OWL Object Property and a string or literal, where the value of the string or literal is a Common Logic sentence of collection of sentences that define the Object Property.</obo:IAO_0000115>
        <obo:IAO_0000117 xml:lang="en">PERSON:Alan Ruttenberg</obo:IAO_0000117>
        <obo:IAO_0000111 xml:lang="en">first order logic expression</obo:IAO_0000111>
        <rdfs:subPropertyOf rdf:resource="&obo;RO_0002422"/>
    </owl:AnnotationProperty>
    


    <!-- http://purl.obolibrary.org/obo/IAO_0000427 -->

    <owl:AnnotationProperty rdf:about="&obo;IAO_0000427">
        <rdfs:label rdf:datatype="&xsd;string">antisymmetric property</rdfs:label>
        <rdfs:label xml:lang="en">antisymmetric property</rdfs:label>
        <obo:IAO_0000117 xml:lang="en">Alan Ruttenberg</obo:IAO_0000117>
        <obo:IAO_0000111 xml:lang="en">antisymmetric property</obo:IAO_0000111>
        <obo:IAO_0000112 xml:lang="en">part_of antisymmetric property xsd:true</obo:IAO_0000112>
        <obo:IAO_0000115 xml:lang="en">use boolean value xsd:true to indicate that the property is an antisymmetric property</obo:IAO_0000115>
    </owl:AnnotationProperty>
    


    <!-- http://purl.obolibrary.org/obo/IAO_0000589 -->

    <owl:AnnotationProperty rdf:about="&obo;IAO_0000589">
        <rdfs:label xml:lang="en">OBO foundry unique label</rdfs:label>
        <obo:IAO_0000116 rdf:datatype="&xsd;string">The intended usage of that property is as follow: OBO foundry unique labels are automatically generated based on regular expressions provided by each ontology, so that SO could specify unique label = &apos;sequence &apos; + [label], etc. , MA could specify &apos;mouse + [label]&apos; etc. Upon importing terms, ontology developers can choose to use the &apos;OBO foundry unique label&apos; for an imported term or not. The same applies to tools .</obo:IAO_0000116>
        <obo:IAO_0000115 xml:lang="en">An alternative name for a class or property which is unique across the OBO Foundry.</obo:IAO_0000115>
        <obo:IAO_0000119 xml:lang="en">GROUP:OBO Foundry &lt;http://obofoundry.org/&gt;</obo:IAO_0000119>
        <obo:IAO_0000111 xml:lang="en">OBO foundry unique label</obo:IAO_0000111>
        <obo:IAO_0000117 xml:lang="en">PERSON:Alan Ruttenberg</obo:IAO_0000117>
        <obo:IAO_0000117 xml:lang="en">PERSON:Bjoern Peters</obo:IAO_0000117>
        <obo:IAO_0000117 xml:lang="en">PERSON:Chris Mungall</obo:IAO_0000117>
        <obo:IAO_0000117 xml:lang="en">PERSON:Melanie Courtot</obo:IAO_0000117>
        <obo:IAO_0000114 rdf:resource="&obo;IAO_0000125"/>
    </owl:AnnotationProperty>
    


    <!-- http://purl.obolibrary.org/obo/IAO_0000596 -->

    <owl:AnnotationProperty rdf:about="&obo;IAO_0000596">
        <rdfs:label xml:lang="en">has ID digit count</rdfs:label>
        <obo:IAO_0000115>Relates an ontology used to record id policy to the number of digits in the URI. The URI is: the &apos;has ID prefix&quot; annotation property value concatenated with an integer in the id range (left padded with &quot;0&quot;s to make this many digits)</obo:IAO_0000115>
        <obo:IAO_0000112>Ontology: &lt;http://purl.obolibrary.org/obo/ro/idrange/&gt;
  Annotations: 
     &apos;has ID prefix&apos;: &quot;http://purl.obolibrary.org/obo/RO_&quot;
     &apos;has ID digit count&apos; : 7,
     rdfs:label &quot;RO id policy&quot;
     &apos;has ID policy for&apos;: &quot;RO&quot;</obo:IAO_0000112>
        <obo:IAO_0000117>Person:Alan Ruttenberg</obo:IAO_0000117>
        <obo:IAO_0000111 xml:lang="en">has ID digit count</obo:IAO_0000111>
    </owl:AnnotationProperty>
    


    <!-- http://purl.obolibrary.org/obo/IAO_0000597 -->

    <owl:AnnotationProperty rdf:about="&obo;IAO_0000597">
        <rdfs:label xml:lang="en">has ID range allocated to</rdfs:label>
        <obo:IAO_0000117>Person:Alan Ruttenberg</obo:IAO_0000117>
        <obo:IAO_0000115>Relates a datatype that encodes a range of integers to the name of the person or organization who can use those ids constructed in that range to define new terms</obo:IAO_0000115>
        <obo:IAO_0000112>Datatype: idrange:1
Annotations: &apos;has ID range allocated to&apos;: &quot;Chris Mungall&quot;
EquivalentTo: xsd:integer[&gt; 2151 , &lt;= 2300]
</obo:IAO_0000112>
        <obo:IAO_0000111 xml:lang="en">has ID range allocated to</obo:IAO_0000111>
    </owl:AnnotationProperty>
    


    <!-- http://purl.obolibrary.org/obo/IAO_0000598 -->

    <owl:AnnotationProperty rdf:about="&obo;IAO_0000598">
        <rdfs:label>has ID policy for</rdfs:label>
        <obo:IAO_0000111>has ID policy for</obo:IAO_0000111>
        <obo:IAO_0000112>Ontology: &lt;http://purl.obolibrary.org/obo/ro/idrange/&gt;
  Annotations: 
     &apos;has ID prefix&apos;: &quot;http://purl.obolibrary.org/obo/RO_&quot;
     &apos;has ID digit count&apos; : 7,
     rdfs:label &quot;RO id policy&quot;
     &apos;has ID policy for&apos;: &quot;RO&quot;</obo:IAO_0000112>
        <obo:IAO_0000115>Relating an ontology used to record id policy to the ontology namespace whose policy it manages</obo:IAO_0000115>
        <obo:IAO_0000117>Person:Alan Ruttenberg</obo:IAO_0000117>
    </owl:AnnotationProperty>
    


    <!-- http://purl.obolibrary.org/obo/IAO_0000599 -->

    <owl:AnnotationProperty rdf:about="&obo;IAO_0000599">
        <rdfs:label xml:lang="en">has ID prefix</rdfs:label>
        <obo:IAO_0000115>Relates an ontology used to record id policy to a prefix concatenated with an integer in the id range (left padded with &quot;0&quot;s to make this many digits) to construct an ID for a term being created.</obo:IAO_0000115>
        <obo:IAO_0000117>Person:Alan Ruttenberg</obo:IAO_0000117>
        <obo:IAO_0000112>Ontology: &lt;http://purl.obolibrary.org/obo/ro/idrange/&gt;
  Annotations: 
     &apos;has ID prefix&apos;: &quot;http://purl.obolibrary.org/obo/RO_&quot;
     &apos;has ID digit count&apos; : 7,
     rdfs:label &quot;RO id policy&quot;
     &apos;has ID policy for&apos;: &quot;RO&quot;</obo:IAO_0000112>
        <obo:IAO_0000111 xml:lang="en">has ID prefix</obo:IAO_0000111>
    </owl:AnnotationProperty>
    


    <!-- http://purl.obolibrary.org/obo/IAO_0000600 -->

    <owl:AnnotationProperty rdf:about="&obo;IAO_0000600">
        <rdfs:label xml:lang="en">elucidation</rdfs:label>
        <obo:IAO_0000119 xml:lang="en">Person:Barry Smith</obo:IAO_0000119>
        <obo:IAO_0000600 xml:lang="en">Primitive terms in a highest-level ontology such as BFO are terms which are so basic to our understanding of reality that there is no way of defining them in a non-circular fashion. For these, therefore, we can provide only elucidations, supplemented by examples and by axioms</obo:IAO_0000600>
        <obo:IAO_0000111 xml:lang="en">elucidation</obo:IAO_0000111>
        <obo:IAO_0000117 xml:lang="en">person:Alan Ruttenberg</obo:IAO_0000117>
        <rdfs:isDefinedBy rdf:resource="&obo;iao.owl"/>
    </owl:AnnotationProperty>
    


    <!-- http://purl.obolibrary.org/obo/IAO_0000601 -->

    <owl:AnnotationProperty rdf:about="&obo;IAO_0000601">
        <rdfs:label xml:lang="en">has associated axiom(nl)</rdfs:label>
        <obo:IAO_0000600 xml:lang="en">An axiom associated with a term expressed using natural language</obo:IAO_0000600>
        <obo:IAO_0000119 xml:lang="en">Person:Alan Ruttenberg</obo:IAO_0000119>
        <obo:IAO_0000117 xml:lang="en">Person:Alan Ruttenberg</obo:IAO_0000117>
        <obo:IAO_0000111 xml:lang="en">has associated axiom(nl)</obo:IAO_0000111>
        <rdfs:isDefinedBy rdf:resource="&obo;iao.owl"/>
    </owl:AnnotationProperty>
    


    <!-- http://purl.obolibrary.org/obo/IAO_0000602 -->

    <owl:AnnotationProperty rdf:about="&obo;IAO_0000602">
        <rdfs:label xml:lang="en">has associated axiom(fol)</rdfs:label>
        <obo:IAO_0000600 xml:lang="en">An axiom expressed in first order logic using CLIF syntax</obo:IAO_0000600>
        <obo:IAO_0000119 xml:lang="en">Person:Alan Ruttenberg</obo:IAO_0000119>
        <obo:IAO_0000117 xml:lang="en">Person:Alan Ruttenberg</obo:IAO_0000117>
        <obo:IAO_0000111 xml:lang="en">has associated axiom(fol)</obo:IAO_0000111>
        <rdfs:isDefinedBy rdf:resource="&obo;iao.owl"/>
    </owl:AnnotationProperty>
    


    <!-- http://purl.obolibrary.org/obo/IAO_0000603 -->

    <owl:AnnotationProperty rdf:about="&obo;IAO_0000603">
        <rdfs:label xml:lang="en">is allocated id range</rdfs:label>
        <obo:IAO_0000115 xml:lang="en">Add as annotation triples in the granting ontology</obo:IAO_0000115>
        <obo:IAO_0000117 xml:lang="en">PERSON:Alan Ruttenberg</obo:IAO_0000117>
        <obo:IAO_0000115 xml:lang="en">Relates an ontology IRI to an (inclusive) range of IRIs in an OBO name space. The range is give as, e.g. &quot;IAO_0020000-IAO_0020999&quot;</obo:IAO_0000115>
        <obo:IAO_0000111 xml:lang="en">is allocated id range</obo:IAO_0000111>
    </owl:AnnotationProperty>
    


    <!-- http://purl.obolibrary.org/obo/IAO_0000604 -->

    <owl:AnnotationProperty rdf:about="&obo;IAO_0000604">
        <rdfs:label rdf:datatype="&xsd;string">retired from use as of</rdfs:label>
        <obo:IAO_0000117 rdf:datatype="&xsd;string">Alan Ruttenberg</obo:IAO_0000117>
        <obo:IAO_0000116 rdf:datatype="&xsd;string">In OWL 2 add AnnotationPropertyRange xsd:dateTimeStamp</obo:IAO_0000116>
        <obo:IAO_0000115 rdf:datatype="&xsd;string">relates a class of CRID to the date after which further instances should not be made, according to the central authority</obo:IAO_0000115>
        <obo:IAO_0000111 rdf:datatype="&xsd;string">retired from use as of</obo:IAO_0000111>
        <obo:IAO_0000111 xml:lang="en">retired from use as of</obo:IAO_0000111>
    </owl:AnnotationProperty>
    


    <!-- http://purl.obolibrary.org/obo/IAO_0010000 -->

    <owl:AnnotationProperty rdf:about="&obo;IAO_0010000">
        <rdfs:label xml:lang="en">has axiom label</rdfs:label>
        <obo:IAO_0000600 xml:lang="en">A URI that is intended to be unique label for an axiom used for tracking change to the ontology. For an axiom expressed in different languages, each expression is given the same URI</obo:IAO_0000600>
        <obo:IAO_0000119 xml:lang="en">Person:Alan Ruttenberg</obo:IAO_0000119>
        <obo:IAO_0000117 xml:lang="en">Person:Alan Ruttenberg</obo:IAO_0000117>
        <obo:IAO_0000111 xml:lang="en">has axiom id</obo:IAO_0000111>
        <obo:IAO_0000111 xml:lang="en">has axiom label</obo:IAO_0000111>
        <rdfs:isDefinedBy rdf:resource="&obo;iao.owl"/>
    </owl:AnnotationProperty>
    


    <!-- http://purl.obolibrary.org/obo/IAO_0100001 -->

    <owl:AnnotationProperty rdf:about="&obo;IAO_0100001">
        <rdfs:label rdf:datatype="&xsd;string">term replaced by</rdfs:label>
        <rdfs:label xml:lang="en">term replaced by</rdfs:label>
        <obo:IAO_0000115 xml:lang="en">Add as annotation triples in the granting ontology</obo:IAO_0000115>
        <obo:IAO_0000117 xml:lang="en">Person:Alan Ruttenberg</obo:IAO_0000117>
        <obo:IAO_0000119 xml:lang="en">Person:Alan Ruttenberg</obo:IAO_0000119>
        <obo:IAO_0000115 xml:lang="en">Use on obsolete terms, relating the term to another term that can be used as a substitute</obo:IAO_0000115>
        <obo:IAO_0000111 xml:lang="en">term replaced by</obo:IAO_0000111>
        <obo:IAO_0000114 rdf:resource="&obo;IAO_0000125"/>
    </owl:AnnotationProperty>
    


    <!-- http://purl.obolibrary.org/obo/OBI_0001847 -->

    <owl:AnnotationProperty rdf:about="&obo;OBI_0001847">
        <rdfs:label xml:lang="en">ISA alternative term</rdfs:label>
        <obo:IAO_0000119>ISA tools project (http://isa-tools.org)</obo:IAO_0000119>
        <obo:IAO_0000117>Person: Philippe Rocca-Serra</obo:IAO_0000117>
        <obo:IAO_0000111 xml:lang="en">ISA alternative term</obo:IAO_0000111>
        <obo:IAO_0000117>Person: Alejandra Gonzalez-Beltran</obo:IAO_0000117>
        <obo:IAO_0000116>Requested by Alejandra Gonzalez-Beltran
https://sourceforge.net/tracker/?func=detail&amp;aid=3603413&amp;group_id=177891&amp;atid=886178</obo:IAO_0000116>
        <obo:IAO_0000115>An alternative term used by the ISA tools project (http://isa-tools.org).</obo:IAO_0000115>
        <rdfs:subPropertyOf rdf:resource="&obo;IAO_0000118"/>
        <obo:IAO_0000114 rdf:resource="&obo;IAO_0000122"/>
    </owl:AnnotationProperty>
    


    <!-- http://purl.obolibrary.org/obo/OBI_0001886 -->

    <owl:AnnotationProperty rdf:about="&obo;OBI_0001886">
        <rdfs:label xml:lang="en">NIAID GSCID-BRC alternative term</rdfs:label>
        <obo:IAO_0000117>PERSON: Chris Stoeckert, Jie Zheng</obo:IAO_0000117>
        <obo:IAO_0000115>An alternative term used by the National Institute of Allergy and Infectious Diseases (NIAID) Genomic Sequencing Centers for Infectious Diseases (GSCID) and Bioinformatics Resource Centers (BRC).</obo:IAO_0000115>
        <obo:IAO_0000111 xml:lang="en">NIAID GSCID-BRC alternative term</obo:IAO_0000111>
        <obo:IAO_0000119>NIAID GSCID-BRC metadata working group</obo:IAO_0000119>
        <rdfs:subPropertyOf rdf:resource="&obo;IAO_0000118"/>
        <obo:IAO_0000114 rdf:resource="&obo;IAO_0000122"/>
    </owl:AnnotationProperty>
    


    <!-- http://purl.obolibrary.org/obo/OBI_9991118 -->

    <owl:AnnotationProperty rdf:about="&obo;OBI_9991118">
        <rdfs:label rdf:datatype="&xsd;string">IEDB alternative term</rdfs:label>
        <obo:IAO_0000115 rdf:datatype="&xsd;string">An alternative term used by the IEDB.</obo:IAO_0000115>
        <obo:IAO_0000119 rdf:datatype="&xsd;string">IEDB</obo:IAO_0000119>
        <obo:IAO_0000111 rdf:datatype="&xsd;string">IEDB alternative term</obo:IAO_0000111>
        <obo:IAO_0000117 rdf:datatype="&xsd;string">PERSON:Randi Vita, Jason Greenbaum, Bjoern Peters</obo:IAO_0000117>
        <rdfs:subPropertyOf rdf:resource="&obo;IAO_0000118"/>
        <obo:IAO_0000114 rdf:resource="&obo;IAO_0000122"/>
    </owl:AnnotationProperty>
    


    <!-- http://purl.obolibrary.org/obo/OBI_9991119 -->

    <owl:AnnotationProperty rdf:about="&obo;OBI_9991119">
        <rdfs:label rdf:datatype="&xsd;string">FGED alternative term</rdfs:label>
        <obo:IAO_0000115 rdf:datatype="&xsd;string">An alternative term used by the Functional Genomics Data (FGED) Society.</obo:IAO_0000115>
        <obo:IAO_0000111 rdf:datatype="&xsd;string">FGED alternative term</obo:IAO_0000111>
        <obo:IAO_0000117 rdf:datatype="&xsd;string">PERSON: Chris Stoeckert, Jie Zheng</obo:IAO_0000117>
        <obo:IAO_0000119 rdf:datatype="&xsd;string">Penn Group</obo:IAO_0000119>
        <rdfs:subPropertyOf rdf:resource="&obo;IAO_0000118"/>
        <obo:IAO_0000114 rdf:resource="&obo;IAO_0000122"/>
    </owl:AnnotationProperty>
    


    <!-- http://purl.obolibrary.org/obo/RO_0001900 -->

    <owl:AnnotationProperty rdf:about="&obo;RO_0001900">
        <rdfs:label xml:lang="en">temporal interpretation</rdfs:label>
        <foaf:page rdf:datatype="&xsd;anyURI">https://code.google.com/p/obo-relations/wiki/ROAndTime</foaf:page>
        <foaf:page rdf:datatype="&xsd;anyURI">https://github.com/oborel/obo-relations/wiki/ROAndTime</foaf:page>
        <obo:IAO_0000115>An assertion that holds between an OWL Object Property and a temporal interpretation that elucidates how OWL Class Axioms that use this property are to be interpreted in a temporal context.</obo:IAO_0000115>
        <obo:IAO_0000111 xml:lang="en">temporal interpretation</obo:IAO_0000111>
        <rdfs:subPropertyOf rdf:resource="&obo;RO_0002422"/>
    </owl:AnnotationProperty>
    


    <!-- http://purl.obolibrary.org/obo/RO_0002161 -->

    <owl:AnnotationProperty rdf:about="&obo;RO_0002161">
        <rdfs:label rdf:datatype="&xsd;string">never in taxon</rdfs:label>
        <obo:IAO_0000115>x never in taxon T if and only if T is a class, and x does not instantiate the class expression &quot;in taxon some T&quot;. Note that this is a shortcut relation, and should be used as a hasValue restriction in OWL.</obo:IAO_0000115>
        <obo:IAO_0000425>?X DisjointWith RO_0002162 some ?Y </obo:IAO_0000425>
        <obo:IAO_0000117 xml:lang="en">Chris Mungall</obo:IAO_0000117>
        <obo:IAO_0000112>tooth SubClassOf &apos;never in taxon&apos; value &apos;Aves&apos;</obo:IAO_0000112>
        <rdfs:subPropertyOf rdf:resource="&obo;RO_0002172"/>
        <obo:IAO_0000119 rdf:resource="http://www.ncbi.nlm.nih.gov/pubmed/17921072"/>
        <obo:IAO_0000119 rdf:resource="http://www.ncbi.nlm.nih.gov/pubmed/20973947"/>
        <rdfs:seeAlso rdf:resource="https://github.com/obophenotype/uberon/wiki/Taxon-constraints"/>
    </owl:AnnotationProperty>
    


    <!-- http://purl.obolibrary.org/obo/RO_0002171 -->

    <owl:AnnotationProperty rdf:about="&obo;RO_0002171">
        <rdfs:label xml:lang="en">mutually spatially disjoint with</rdfs:label>
        <foaf:page rdf:datatype="&xsd;anyURI">https://github.com/obophenotype/uberon/wiki/Part-disjointness-Design-Pattern</foaf:page>
        <obo:IAO_0000115>A is mutually_spatially_disjoint_with B if both A and B are classes, and there exists no p such that p is part_of some A and p is part_of some B.</obo:IAO_0000115>
        <obo:IAO_0000425>Class: &lt;http://www.w3.org/2002/07/owl#Nothing&gt; EquivalentTo: (BFO_0000050 some ?X) and (BFO_0000050 some ?Y)</obo:IAO_0000425>
        <obo:IAO_0000118>non-overlapping with</obo:IAO_0000118>
        <obo:IAO_0000118>shares no parts with</obo:IAO_0000118>
        <rdfs:seeAlso rdf:resource="&obo;RO_0002163"/>
        <rdfs:subPropertyOf rdf:resource="&obo;RO_0002420"/>
        <obo:IAO_0000119 rdf:resource="http://www.ncbi.nlm.nih.gov/pubmed/22293552"/>
    </owl:AnnotationProperty>
    


    <!-- http://purl.obolibrary.org/obo/RO_0002172 -->

    <owl:AnnotationProperty rdf:about="&obo;RO_0002172">
        <rdfs:label xml:lang="en">taxonomic class assertion</rdfs:label>
        <obo:IAO_0000115>An assertion that holds between an ontology class and an organism taxon class, which is intepreted to yield some relationship between instances of the ontology class and the taxon.</obo:IAO_0000115>
        <rdfs:subPropertyOf rdf:resource="&obo;RO_0002420"/>
        <rdfs:seeAlso rdf:resource="https://github.com/obophenotype/uberon/wiki/Taxon-constraints"/>
    </owl:AnnotationProperty>
    


    <!-- http://purl.obolibrary.org/obo/RO_0002173 -->

    <owl:AnnotationProperty rdf:about="&obo;RO_0002173">
        <rdfs:label xml:lang="en">ambiguous for taxon</rdfs:label>
        <obo:IAO_0000115>S ambiguous_for_taxon T if the class S does not have a clear referent in taxon T. An example would be the class &apos;manual digit 1&apos;, which encompasses a homology hypotheses that is accepted for some species (e.g. human and mouse), but does not have a clear referent in Aves - the referent is dependent on the hypothesis embraced, and also on the ontogenetic stage.  [PHENOSCPAE:asilomar_mtg]</obo:IAO_0000115>
        <rdfs:subPropertyOf rdf:resource="&obo;RO_0002172"/>
        <rdfs:seeAlso rdf:resource="https://github.com/obophenotype/uberon/wiki/Taxon-constraints"/>
    </owl:AnnotationProperty>
    


    <!-- http://purl.obolibrary.org/obo/RO_0002174 -->

    <owl:AnnotationProperty rdf:about="&obo;RO_0002174">
        <rdfs:label xml:lang="en">dubious for taxon</rdfs:label>
        <obo:IAO_0000115>S dubious_for_taxon T if it is probably the case that no instances of S can be found in any instance of T.</obo:IAO_0000115>
        <obo:IAO_0000117>https://orcid.org/0000-0002-6601-2165</obo:IAO_0000117>
        <rdfs:comment>This relation lacks a strong logical interpretation, but can be used in place of never_in_taxon where it is desirable to state that the definition of the class is too strict for the taxon under consideration, but placing a never_in_taxon link would result in a chain of inconsistencies that will take ongoing coordinated effort to resolve. Example: metencephalon in teleost</rdfs:comment>
        <rdfs:subPropertyOf rdf:resource="&obo;RO_0002172"/>
        <obo:IAO_0000119 rdf:resource="http://www.ncbi.nlm.nih.gov/pubmed/22293552"/>
        <rdfs:seeAlso rdf:resource="https://github.com/obophenotype/uberon/wiki/Taxon-constraints"/>
    </owl:AnnotationProperty>
    


    <!-- http://purl.obolibrary.org/obo/RO_0002175 -->

    <owl:AnnotationProperty rdf:about="&obo;RO_0002175">
        <rdfs:label xml:lang="en">present in taxon</rdfs:label>
        <obo:IAO_0000117>https://orcid.org/0000-0002-6601-2165</obo:IAO_0000117>
        <obo:IAO_0000115>S present_in_taxon T if some instance of T has some S. This does not means that all instances of T have an S - it may only be certain life stages or sexes that have S</obo:IAO_0000115>
        <rdfs:subPropertyOf rdf:resource="&obo;RO_0002172"/>
        <obo:IAO_0000119 rdf:resource="http://www.ncbi.nlm.nih.gov/pubmed/22293552"/>
        <rdfs:seeAlso rdf:resource="https://github.com/obophenotype/uberon/wiki/Taxon-constraints"/>
    </owl:AnnotationProperty>
    


    <!-- http://purl.obolibrary.org/obo/RO_0002416 -->

    <owl:AnnotationProperty rdf:about="&obo;RO_0002416">
        <rdfs:label xml:lang="en">logical macro assertion</rdfs:label>
        <foaf:page rdf:datatype="&xsd;anyURI">https://github.com/oborel/obo-relations/wiki/ShortcutRelations</foaf:page>
        <obo:IAO_0000115>An assertion that involves at least one OWL object that is intended to be expanded into one or more logical axioms. The logical expansion can yield axioms expressed using any formal logical system, including, but not limited to OWL2-DL.</obo:IAO_0000115>
    </owl:AnnotationProperty>
    


    <!-- http://purl.obolibrary.org/obo/RO_0002419 -->

    <owl:AnnotationProperty rdf:about="&obo;RO_0002419">
        <rdfs:label xml:lang="en">annotation property cardinality</rdfs:label>
        <obo:IAO_0000115>An assertion that holds between an OWL Annotation Property P and a non-negative integer N, with the interpretation: for any P(i j) it must be the case that | { k : P(i k) } | = N.</obo:IAO_0000115>
        <rdfs:subPropertyOf rdf:resource="&obo;RO_0002423"/>
        <rdfs:range rdf:resource="&xsd;nonNegativeInteger"/>
    </owl:AnnotationProperty>
    


    <!-- http://purl.obolibrary.org/obo/RO_0002420 -->

    <owl:AnnotationProperty rdf:about="&obo;RO_0002420">
        <rdfs:label xml:lang="en">logical macro assertion on a class</rdfs:label>
        <obo:IAO_0000115>A logical macro assertion whose domain is an IRI for a class</obo:IAO_0000115>
        <obo:IAO_0000116>The domain for this class can be considered to be owl:Class, but we cannot assert this in OWL2-DL</obo:IAO_0000116>
        <rdfs:subPropertyOf rdf:resource="&obo;RO_0002416"/>
    </owl:AnnotationProperty>
    


    <!-- http://purl.obolibrary.org/obo/RO_0002421 -->

    <owl:AnnotationProperty rdf:about="&obo;RO_0002421">
        <rdfs:label xml:lang="en">logical macro assertion on a property</rdfs:label>
        <obo:IAO_0000115>A logical macro assertion whose domain is an IRI for a property</obo:IAO_0000115>
        <rdfs:subPropertyOf rdf:resource="&obo;RO_0002416"/>
    </owl:AnnotationProperty>
    


    <!-- http://purl.obolibrary.org/obo/RO_0002422 -->

    <owl:AnnotationProperty rdf:about="&obo;RO_0002422">
        <rdfs:label xml:lang="en">logical macro assertion on an object property</rdfs:label>
        <rdfs:subPropertyOf rdf:resource="&obo;RO_0002421"/>
    </owl:AnnotationProperty>
    


    <!-- http://purl.obolibrary.org/obo/RO_0002423 -->

    <owl:AnnotationProperty rdf:about="&obo;RO_0002423">
        <rdfs:label xml:lang="en">logical macro assertion on an annotation property</rdfs:label>
        <rdfs:subPropertyOf rdf:resource="&obo;RO_0002421"/>
    </owl:AnnotationProperty>
    


    <!-- http://purl.obolibrary.org/obo/RO_0002474 -->

    <owl:AnnotationProperty rdf:about="&obo;RO_0002474">
        <rdfs:label>dispositional interpretation</rdfs:label>
        <obo:IAO_0000115>An assertion that holds between an OWL Object Property and a dispositional interpretation that elucidates how OWL Class Axioms or OWL Individuals that use this property are to be interpreted in a dispositional context. For example,  A binds B may be interpreted as A have a mutual disposition that is realized by binding to the other one.</obo:IAO_0000115>
        <rdfs:subPropertyOf rdf:resource="&obo;RO_0002422"/>
    </owl:AnnotationProperty>
    


    <!-- http://purl.obolibrary.org/obo/RO_0002475 -->

    <owl:AnnotationProperty rdf:about="&obo;RO_0002475">
        <rdfs:label>has no connections with</rdfs:label>
        <obo:IAO_0000112>&apos;pectoral appendage skeleton&apos; has no connections with &apos;pelvic appendage skeleton&apos;</obo:IAO_0000112>
        <obo:IAO_0000118>shares no connection with</obo:IAO_0000118>
        <obo:IAO_0000425>Class: &lt;http://www.w3.org/2002/07/owl#Nothing&gt; EquivalentTo: (BFO_0000050 some ?X) and (RO_0002170 some (BFO_0000050 some ?Y))</obo:IAO_0000425>
        <obo:IAO_0000115>A is has_no_connections_with B if there are no parts of A or B that have a connection with the other.</obo:IAO_0000115>
        <rdfs:subPropertyOf rdf:resource="&obo;RO_0002420"/>
    </owl:AnnotationProperty>
    


    <!-- http://purl.obolibrary.org/obo/RO_0002483 -->

    <owl:AnnotationProperty rdf:about="&obo;RO_0002483">
        <rdfs:label>inherited annotation property</rdfs:label>
    </owl:AnnotationProperty>
    


    <!-- http://purl.obolibrary.org/obo/RO_0002484 -->

    <owl:AnnotationProperty rdf:about="&obo;RO_0002484">
        <rdfs:label>curator guidance link</rdfs:label>
        <obo:IAO_0000115>Connects an ontology entity (class, property, etc) to a URL from which curator guidance can be obtained. This assertion is inherited in the same manner as functional annotations (e.g. for GO, over SubClassOf and part_of)</obo:IAO_0000115>
        <rdfs:subPropertyOf rdf:resource="&obo;RO_0002483"/>
    </owl:AnnotationProperty>
    


    <!-- http://purl.obolibrary.org/obo/RO_0002504 -->

    <owl:AnnotationProperty rdf:about="&obo;RO_0002504">
        <rdfs:label>always present in taxon</rdfs:label>
        <obo:IAO_0000115>S always_present_in_taxon T if every fully formed member of taxon T has part some S, or is an instance of S</obo:IAO_0000115>
        <obo:IAO_0000116>This is a very strong relation. Often we will not have enough evidence to know for sure that there are no species within a lineage that lack the structure - loss is common in evolution. However, there are some statements we can make with confidence - no vertebrate lineage could persist without a brain or a heart. All primates are limbed. </obo:IAO_0000116>
        <obo:IAO_0000118>never lost in</obo:IAO_0000118>
        <obo:IAO_0000112>brain always_present_in_taxon &apos;Vertebrata&apos;</obo:IAO_0000112>
        <obo:IAO_0000112>forelimb always_present_in_taxon Euarchontoglires</obo:IAO_0000112>
        <rdfs:subPropertyOf rdf:resource="&obo;RO_0002175"/>
    </owl:AnnotationProperty>
    


    <!-- http://purl.obolibrary.org/obo/RO_0002535 -->

    <owl:AnnotationProperty rdf:about="&obo;RO_0002535">
        <rdfs:label>temporal logical macro assertion on a class</rdfs:label>
        <obo:IAO_0000232>This properties were created originally for the annotation of developmental or life cycle stages, such as for example Carnegie Stage 20 in humans. </obo:IAO_0000232>
        <rdfs:subPropertyOf rdf:resource="&obo;RO_0002420"/>
    </owl:AnnotationProperty>
    


    <!-- http://purl.obolibrary.org/obo/RO_0002536 -->

    <owl:AnnotationProperty rdf:about="&obo;RO_0002536">
        <rdfs:label>measurement property has unit</rdfs:label>
        <rdfs:subPropertyOf rdf:resource="&obo;RO_0002423"/>
    </owl:AnnotationProperty>
    


    <!-- http://purl.obolibrary.org/obo/RO_0002537 -->

    <owl:AnnotationProperty rdf:about="&obo;RO_0002537">
        <rdfs:label>has start time value</rdfs:label>
        <rdfs:subPropertyOf rdf:resource="&obo;RO_0002535"/>
    </owl:AnnotationProperty>
    


    <!-- http://purl.obolibrary.org/obo/RO_0002538 -->

    <owl:AnnotationProperty rdf:about="&obo;RO_0002538">
        <rdfs:label>has end time value</rdfs:label>
        <rdfs:subPropertyOf rdf:resource="&obo;RO_0002535"/>
    </owl:AnnotationProperty>
    


    <!-- http://purl.obolibrary.org/obo/RO_0002539 -->

    <owl:AnnotationProperty rdf:about="&obo;RO_0002539">
        <rdfs:label>start, days post fertilization</rdfs:label>
        <obo:IAO_0000115>Count of number of days intervening between the start of the stage and the time of fertilization according to a reference model. Note that the first day of development has the value of 0 for this property.</obo:IAO_0000115>
        <rdfs:subPropertyOf rdf:resource="&obo;RO_0002537"/>
    </owl:AnnotationProperty>
    


    <!-- http://purl.obolibrary.org/obo/RO_0002540 -->

    <owl:AnnotationProperty rdf:about="&obo;RO_0002540">
        <rdfs:label>end, days post fertilization</rdfs:label>
        <obo:IAO_0000115>Count of number of days intervening between the end of the stage and the time of fertilization according to a reference model. Note that the first day of development has the value of 1 for this property.</obo:IAO_0000115>
        <rdfs:subPropertyOf rdf:resource="&obo;RO_0002538"/>
    </owl:AnnotationProperty>
    


    <!-- http://purl.obolibrary.org/obo/RO_0002541 -->

    <owl:AnnotationProperty rdf:about="&obo;RO_0002541">
        <rdfs:label>start, years post birth</rdfs:label>
        <obo:IAO_0000115>Count of number of years intervening between the start of the stage and the time of birth according to a reference model. Note that the first year of post-birth development has the value of 0 for this property, and the period during which the child is one year old has the value 1.</obo:IAO_0000115>
        <rdfs:subPropertyOf rdf:resource="&obo;RO_0002537"/>
    </owl:AnnotationProperty>
    


    <!-- http://purl.obolibrary.org/obo/RO_0002542 -->

    <owl:AnnotationProperty rdf:about="&obo;RO_0002542">
        <rdfs:label>end, years post birth</rdfs:label>
        <obo:IAO_0000115>Count of number of years intervening between the end of the stage and the time of birth according to a reference model. Note that the first year of post-birth development has the value of 1 for this property, and the period during which the child is one year old has the value 2</obo:IAO_0000115>
        <rdfs:subPropertyOf rdf:resource="&obo;RO_0002538"/>
    </owl:AnnotationProperty>
    


    <!-- http://purl.obolibrary.org/obo/RO_0002543 -->

    <owl:AnnotationProperty rdf:about="&obo;RO_0002543">
        <rdfs:label>start, months post birth</rdfs:label>
        <obo:IAO_0000115>Count of number of months intervening between the start of the stage and the time of birth according to a reference model. Note that the first month of post-birth development has the value of 0 for this property, and the period during which the child is one month old has the value 1.</obo:IAO_0000115>
        <rdfs:subPropertyOf rdf:resource="&obo;RO_0002537"/>
    </owl:AnnotationProperty>
    


    <!-- http://purl.obolibrary.org/obo/RO_0002544 -->

    <owl:AnnotationProperty rdf:about="&obo;RO_0002544">
        <rdfs:label>end, months post birth</rdfs:label>
        <obo:IAO_0000115>Count of number of months intervening between the end of the stage and the time of birth according to a reference model. Note that the first month of post-birth development has the value of 1 for this property, and the period during which the child is one month old has the value 2</obo:IAO_0000115>
        <rdfs:subPropertyOf rdf:resource="&obo;RO_0002538"/>
    </owl:AnnotationProperty>
    


    <!-- http://purl.obolibrary.org/obo/RO_0002545 -->

    <owl:AnnotationProperty rdf:about="&obo;RO_0002545">
        <rdfs:label>month of gestation</rdfs:label>
        <obo:IAO_0000115>Defines the start and end of a stage with a duration of 1 month, relative to either the time of fertilization or last menstrual period of the mother (to be clarified), counting from one, in terms of a reference model. Thus if month_of_gestation=3, then the stage is 2 month in.</obo:IAO_0000115>
        <rdfs:subPropertyOf rdf:resource="&obo;RO_0002535"/>
    </owl:AnnotationProperty>
    


    <!-- http://purl.obolibrary.org/obo/RO_0002546 -->

    <owl:AnnotationProperty rdf:about="&obo;RO_0002546">
        <rdfs:label>has developmental stage marker</rdfs:label>
        <obo:IAO_0000115>A relationship between a stage class and an anatomical structure or developmental process class, in which the stage is characterized by the appearance of the structure or the occurrence of the biological process</obo:IAO_0000115>
        <rdfs:subPropertyOf rdf:resource="&obo;RO_0002535"/>
    </owl:AnnotationProperty>
    


    <!-- http://purl.obolibrary.org/obo/RO_0002547 -->

    <owl:AnnotationProperty rdf:about="&obo;RO_0002547">
        <rdfs:label>start, days post coitum</rdfs:label>
        <obo:IAO_0000232>For mouse staging: assuming that it takes place around midnight during a 7pm to 5am dark cycle (noon of the day on which the vaginal plug is found, the embryos are aged 0.5 days post coitum)</obo:IAO_0000232>
        <obo:IAO_0000115>Count of number of days intervening between the start of the stage and the time of coitum.</obo:IAO_0000115>
        <rdfs:subPropertyOf rdf:resource="&obo;RO_0002537"/>
    </owl:AnnotationProperty>
    


    <!-- http://purl.obolibrary.org/obo/RO_0002548 -->

    <owl:AnnotationProperty rdf:about="&obo;RO_0002548">
        <rdfs:label>end, days post coitum</rdfs:label>
        <obo:IAO_0000115>Count of number of days intervening between the end of the stage and the time of coitum.</obo:IAO_0000115>
        <rdfs:subPropertyOf rdf:resource="&obo;RO_0002538"/>
    </owl:AnnotationProperty>
    


    <!-- http://purl.obolibrary.org/obo/RO_0002549 -->

    <owl:AnnotationProperty rdf:about="&obo;RO_0002549">
        <rdfs:label>start, weeks post birth</rdfs:label>
        <rdfs:subPropertyOf rdf:resource="&obo;RO_0002537"/>
    </owl:AnnotationProperty>
    


    <!-- http://purl.obolibrary.org/obo/RO_0002550 -->

    <owl:AnnotationProperty rdf:about="&obo;RO_0002550">
        <rdfs:label>end, weeks post birth</rdfs:label>
        <rdfs:subPropertyOf rdf:resource="&obo;RO_0002538"/>
    </owl:AnnotationProperty>
    


    <!-- http://purl.obolibrary.org/obo/RO_0002560 -->

    <owl:AnnotationProperty rdf:about="&obo;RO_0002560">
        <rdfs:label>is asymmetric relational form of process class</rdfs:label>
        <foaf:page rdf:datatype="&xsd;anyURI">https://github.com/oborel/obo-relations/wiki/InteractionRelations</foaf:page>
        <obo:IAO_0000115>If Rel is the relational form of a process Pr, then it follow that: Rel(x,y) &lt;-&gt; exists p : Pr(p), x subject-partner-in p, y object-partner-in p</obo:IAO_0000115>
        <rdfs:subPropertyOf rdf:resource="&obo;RO_0002562"/>
    </owl:AnnotationProperty>
    


    <!-- http://purl.obolibrary.org/obo/RO_0002561 -->

    <owl:AnnotationProperty rdf:about="&obo;RO_0002561">
        <rdfs:label>is symmetric relational form of process class</rdfs:label>
        <foaf:page rdf:datatype="&xsd;anyURI">https://github.com/oborel/obo-relations/wiki/InteractionRelations</foaf:page>
        <obo:IAO_0000115>If Rel is the relational form of a process Pr, then it follow that: Rel(x,y) &lt;-&gt; exists p : Pr(p), x partner-in p, y partner-in p</obo:IAO_0000115>
        <rdfs:subPropertyOf rdf:resource="&obo;RO_0002562"/>
    </owl:AnnotationProperty>
    


    <!-- http://purl.obolibrary.org/obo/RO_0002562 -->

    <owl:AnnotationProperty rdf:about="&obo;RO_0002562">
        <rdfs:label>is relational form of process class</rdfs:label>
        <foaf:page rdf:datatype="&xsd;anyURI">https://github.com/oborel/obo-relations/wiki/InteractionRelations</foaf:page>
        <obo:IAO_0000115>R is the relational form of a process if and only if either (1) R is the symmetric relational form of a process or (2) R is the asymmetric relational form of a process</obo:IAO_0000115>
        <rdfs:subPropertyOf rdf:resource="&obo;RO_0002594"/>
    </owl:AnnotationProperty>
    


    <!-- http://purl.obolibrary.org/obo/RO_0002575 -->

    <owl:AnnotationProperty rdf:about="&obo;RO_0002575">
        <rdfs:label>is direct form of</rdfs:label>
        <dc:creator>Chris Mungall</dc:creator>
        <obo:IAO_0000115>relation p is the direct form of relation q iff p is a subPropertyOf q, p does not have the Transitive characteristic, q does have the Transitive characteristic, and for all x, y: x q y -&gt; exists z1, z2, ..., zn such that x p z1 ... z2n y</obo:IAO_0000115>
        <obo:IAO_0000116>The general property hierarchy is:

  &quot;directly P&quot; SubPropertyOf &quot;P&quot;
  Transitive(P)

Where we have an annotation assertion

  &quot;directly P&quot; &quot;is direct form of&quot; &quot;P&quot;</obo:IAO_0000116>
        <obo:RO_0002423>If we have the annotation P is-direct-form-of Q, and we have inverses P&apos; and Q&apos;, then it follows that P&apos; is-direct-form-of Q&apos;</obo:RO_0002423>
        <rdfs:subPropertyOf rdf:resource="&obo;RO_0002422"/>
    </owl:AnnotationProperty>
    


    <!-- http://purl.obolibrary.org/obo/RO_0002579 -->

    <owl:AnnotationProperty rdf:about="&obo;RO_0002579">
        <rdfs:label>is indirect form of</rdfs:label>
        <obo:IAO_0000115>relation p is the indirect form of relation q iff p is a subPropertyOf q, and there exists some p&apos; such that p&apos; is the direct form of q, p&apos; o p&apos; -&gt; p, and forall x,y : x q y -&gt; either (1) x p y or (2) x p&apos; y</obo:IAO_0000115>
        <dc:creator>Chris Mungall</dc:creator>
        <rdfs:subPropertyOf rdf:resource="&obo;RO_0002422"/>
    </owl:AnnotationProperty>
    


    <!-- http://purl.obolibrary.org/obo/RO_0002580 -->

    <owl:AnnotationProperty rdf:about="&obo;RO_0002580">
        <rdfs:label>logical macro assertion on an axiom</rdfs:label>
        <rdfs:subPropertyOf rdf:resource="&obo;RO_0002416"/>
    </owl:AnnotationProperty>
    


    <!-- http://purl.obolibrary.org/obo/RO_0002581 -->

    <owl:AnnotationProperty rdf:about="&obo;RO_0002581">
        <rdfs:label>is a defining property chain axiom</rdfs:label>
        <obo:IAO_0000115>If R &lt;- P o Q is a defining property chain axiom, then it also holds that R -&gt; P o Q. Note that this cannot be expressed directly in OWL</obo:IAO_0000115>
        <rdfs:subPropertyOf rdf:resource="&obo;RO_0002580"/>
    </owl:AnnotationProperty>
    


    <!-- http://purl.obolibrary.org/obo/RO_0002582 -->

    <owl:AnnotationProperty rdf:about="&obo;RO_0002582">
        <rdfs:label>is a defining property chain axiom where second argument is reflexive</rdfs:label>
        <obo:IAO_0000115>If R &lt;- P o Q is a defining property chain axiom, then (1) R -&gt; P o Q holds and (2) Q is either reflexive or locally reflexive. A corollary of this is that P SubPropertyOf R.</obo:IAO_0000115>
        <rdfs:subPropertyOf rdf:resource="&obo;RO_0002581"/>
    </owl:AnnotationProperty>
    


    <!-- http://purl.obolibrary.org/obo/RO_0002594 -->

    <owl:AnnotationProperty rdf:about="&obo;RO_0002594">
        <rdfs:label>is relational form of a class</rdfs:label>
        <obo:IAO_0000115>An annotation property that connects an object property to a class, where the object property is derived from or a shortcut property for the class. The exact semantics of this annotation may vary on a case by case basis.</obo:IAO_0000115>
        <rdfs:subPropertyOf rdf:resource="&obo;RO_0002422"/>
    </owl:AnnotationProperty>
    


    <!-- http://purl.obolibrary.org/obo/RO_0002601 -->

    <owl:AnnotationProperty rdf:about="&obo;RO_0002601">
        <rdfs:label>logical macro assertion involving identity</rdfs:label>
        <obo:IAO_0000115>A shortcut relationship that holds between two entities based on their identity criteria</obo:IAO_0000115>
        <rdfs:subPropertyOf rdf:resource="&obo;RO_0002416"/>
    </owl:AnnotationProperty>
    


    <!-- http://purl.obolibrary.org/obo/RO_0002602 -->

    <owl:AnnotationProperty rdf:about="&obo;RO_0002602">
        <rdfs:label>in approximate one to one relationship with</rdfs:label>
        <obo:IAO_0000115>A shortcut relationship between two entities x and y1, such that the intent is that the relationship is functional and inverse function, but there is no guarantee that this property holds.</obo:IAO_0000115>
        <rdfs:subPropertyOf rdf:resource="&obo;RO_0002601"/>
    </owl:AnnotationProperty>
    


    <!-- http://purl.obolibrary.org/obo/RO_0002603 -->

    <owl:AnnotationProperty rdf:about="&obo;RO_0002603">
        <rdfs:label>is approximately equivalent to</rdfs:label>
        <obo:IAO_0000232>The precise meaning of this property is dependent upon some contexts. It is intended to group multiple possible formalisms. Possibilities include a probabilistic interpretation, for example, Pr(x=y) &gt; 0.95. Other possibilities include reified statements of belief, for example, &quot;Database D states that x=y&quot;</obo:IAO_0000232>
        <obo:IAO_0000115>x is approximately equivalent to y if it is the case that x is equivalent, identical or near-equivalent to y</obo:IAO_0000115>
        <rdfs:subPropertyOf rdf:resource="&obo;RO_0002602"/>
    </owl:AnnotationProperty>
    


    <!-- http://purl.obolibrary.org/obo/RO_0002604 -->

    <owl:AnnotationProperty rdf:about="&obo;RO_0002604">
        <rdfs:label>is opposite of</rdfs:label>
        <obo:IAO_0000112>&apos;anterior end of organism&apos; is-opposite-of &apos;posterior end of organism&apos;</obo:IAO_0000112>
        <obo:IAO_0000112>&apos;increase in temperature&apos; is-opposite-of &apos;decrease in temperature&apos;</obo:IAO_0000112>
        <obo:IAO_0000115>x is the opposite of y if there exists some distance metric M, and there exists no z such as M(x,z) &lt;= M(x,y) or M(y,z) &lt;= M(y,x).</obo:IAO_0000115>
        <rdfs:subPropertyOf rdf:resource="&obo;RO_0002602"/>
    </owl:AnnotationProperty>
    


    <!-- http://purl.obolibrary.org/obo/RO_0002605 -->

    <owl:AnnotationProperty rdf:about="&obo;RO_0002605">
        <rdfs:label>is indistinguishable from</rdfs:label>
        <obo:IAO_0000115>x is indistinguishable from y if there exists some distance metric M, and there exists no z such as M(x,z) &lt;= M(x,y) or M(y,z) &lt;= M(y,x).</obo:IAO_0000115>
        <rdfs:subPropertyOf rdf:resource="&obo;RO_0002603"/>
    </owl:AnnotationProperty>
    


    <!-- http://purl.obolibrary.org/obo/RO_0002611 -->

    <owl:AnnotationProperty rdf:about="&obo;RO_0002611">
        <rdfs:label>evidential logical macro assertion on an axiom</rdfs:label>
        <rdfs:subPropertyOf rdf:resource="&obo;RO_0002580"/>
    </owl:AnnotationProperty>
    


    <!-- http://purl.obolibrary.org/obo/RO_0002612 -->

    <owl:AnnotationProperty rdf:about="&obo;RO_0002612">
        <rdfs:label>axiom has evidence</rdfs:label>
        <obo:IAO_0000232>This annotation property is intended to be used in an OWL Axiom Annotation to connect an OWL Axiom to an instance of an ECO (evidence type ontology class). Because in OWL, all axiom annotations must use an Annotation Property, the value of the annotation cannot be an OWL individual, the convention is to use an IRI of the individual.</obo:IAO_0000232>
        <obo:IAO_0000115>A relationship between a sentence and an instance of a piece of evidence in which the evidence supports the axiom</obo:IAO_0000115>
        <rdfs:subPropertyOf rdf:resource="&obo;RO_0002611"/>
    </owl:AnnotationProperty>
    


    <!-- http://purl.obolibrary.org/obo/RO_0002613 -->

    <owl:AnnotationProperty rdf:about="&obo;RO_0002613">
        <rdfs:label>axiom contradicted by evidence</rdfs:label>
        <obo:IAO_0000232>This annotation property is intended to be used in an OWL Axiom Annotation to connect an OWL Axiom to an instance of an ECO (evidence type ontology class). Because in OWL, all axiom annotations must use an Annotation Property, the value of the annotation cannot be an OWL individual, the convention is to use an IRI of the individual.</obo:IAO_0000232>
        <obo:IAO_0000115>A relationship between a sentence and an instance of a piece of evidence in which the evidence contradicts the axiom</obo:IAO_0000115>
        <rdfs:subPropertyOf rdf:resource="&obo;RO_0002611"/>
    </owl:AnnotationProperty>
    


    <!-- http://purl.obolibrary.org/obo/RO_0002617 -->

    <owl:AnnotationProperty rdf:about="&obo;RO_0002617">
        <rdfs:label>is representative IRI for equivalence set</rdfs:label>
        <rdfs:seeAlso>OWLAPI Reasoner documentation for representativeElement, which follows a similar idea, but selects an arbitrary member</rdfs:seeAlso>
        <obo:IAO_0000112>In the context of a particular project, the IRI with CURIE NCBIGene:64327 (which in this example denotes a class) is considered to be representative. This means that if we have equivalent classes with IRIs OMIM:605522, ENSEMBL:ENSG00000105983, HGNC:13243 forming an equivalence set, the NCBIGene is considered the representative member IRI. Depending on the policies of the project, the classes may be merged, or the NCBIGene IRI may be chosen as the default in a user interface context.</obo:IAO_0000112>
        <obo:IAO_0000232>If it is necessary to make the context explicit, an axiom annotation can be added to the annotation assertion</obo:IAO_0000232>
        <obo:IAO_0000115>this property relates an IRI to the xsd boolean value &quot;True&quot; if the IRI is intended to be the representative IRI for a collection of classes that are mutually equivalent.</obo:IAO_0000115>
        <rdfs:subPropertyOf rdf:resource="&obo;RO_0002601"/>
    </owl:AnnotationProperty>
    


    <!-- http://purl.obolibrary.org/obo/bspo#human -->

    <owl:AnnotationProperty rdf:about="&obo;bspo#human">
        <rdfs:label rdf:datatype="&xsd;string">synonym typically used in the context of human anatomy</rdfs:label>
        <rdfs:subPropertyOf rdf:resource="&oboInOwl;SynonymTypeProperty"/>
        <oboInOwl:hasScope rdf:resource="&oboInOwl;hasNarrowSynonym"/>
    </owl:AnnotationProperty>
    


    <!-- http://purl.obolibrary.org/obo/bspo#seeAlso -->

    <owl:AnnotationProperty rdf:about="&obo;bspo#seeAlso"/>
    


    <!-- http://purl.obolibrary.org/obo/bspo#vertebrate -->

    <owl:AnnotationProperty rdf:about="&obo;bspo#vertebrate">
        <rdfs:label rdf:datatype="&xsd;string">synonym typically used in the context of vertebrate anatomy</rdfs:label>
        <rdfs:subPropertyOf rdf:resource="&oboInOwl;SynonymTypeProperty"/>
        <oboInOwl:hasScope rdf:resource="&oboInOwl;hasNarrowSynonym"/>
    </owl:AnnotationProperty>
    


    <!-- http://purl.obolibrary.org/obo/pato#abnormal_slim -->

    <owl:AnnotationProperty rdf:about="&obo;pato#abnormal_slim">
        <rdfs:comment rdf:datatype="&xsd;string">Abnormal/normal slim</rdfs:comment>
        <rdfs:subPropertyOf rdf:resource="&oboInOwl;SubsetProperty"/>
    </owl:AnnotationProperty>
    


    <!-- http://purl.obolibrary.org/obo/pato#absent_slim -->

    <owl:AnnotationProperty rdf:about="&obo;pato#absent_slim">
        <rdfs:comment rdf:datatype="&xsd;string">Absent/present slim</rdfs:comment>
        <rdfs:subPropertyOf rdf:resource="&oboInOwl;SubsetProperty"/>
    </owl:AnnotationProperty>
    


    <!-- http://purl.obolibrary.org/obo/pato#attribute_slim -->

    <owl:AnnotationProperty rdf:about="&obo;pato#attribute_slim">
        <rdfs:comment rdf:datatype="&xsd;string">Attribute slim</rdfs:comment>
        <rdfs:subPropertyOf rdf:resource="&oboInOwl;SubsetProperty"/>
    </owl:AnnotationProperty>
    


    <!-- http://purl.obolibrary.org/obo/pato#cell_quality -->

    <owl:AnnotationProperty rdf:about="&obo;pato#cell_quality">
        <rdfs:comment rdf:datatype="&xsd;string">cell_quality</rdfs:comment>
        <rdfs:subPropertyOf rdf:resource="&oboInOwl;SubsetProperty"/>
    </owl:AnnotationProperty>
    


    <!-- http://purl.obolibrary.org/obo/pato#disposition_slim -->

    <owl:AnnotationProperty rdf:about="&obo;pato#disposition_slim">
        <rdfs:comment rdf:datatype="&xsd;string">Disposition slim</rdfs:comment>
        <rdfs:subPropertyOf rdf:resource="&oboInOwl;SubsetProperty"/>
    </owl:AnnotationProperty>
    


    <!-- http://purl.obolibrary.org/obo/pato#hpo_slim -->

    <owl:AnnotationProperty rdf:about="&obo;pato#hpo_slim">
        <rdfs:comment rdf:datatype="&xsd;string">Human phenotype slim</rdfs:comment>
        <rdfs:subPropertyOf rdf:resource="&oboInOwl;SubsetProperty"/>
    </owl:AnnotationProperty>
    


    <!-- http://purl.obolibrary.org/obo/pato#mpath_slim -->

    <owl:AnnotationProperty rdf:about="&obo;pato#mpath_slim">
        <rdfs:comment rdf:datatype="&xsd;string">Pathology slim</rdfs:comment>
        <rdfs:subPropertyOf rdf:resource="&oboInOwl;SubsetProperty"/>
    </owl:AnnotationProperty>
    


    <!-- http://purl.obolibrary.org/obo/pato#relational_slim -->

    <owl:AnnotationProperty rdf:about="&obo;pato#relational_slim">
        <rdfs:comment rdf:datatype="&xsd;string">Relational slim: types of quality that require an additional entity in order to exist</rdfs:comment>
        <rdfs:subPropertyOf rdf:resource="&oboInOwl;SubsetProperty"/>
    </owl:AnnotationProperty>
    


    <!-- http://purl.obolibrary.org/obo/pato#scalar_slim -->

    <owl:AnnotationProperty rdf:about="&obo;pato#scalar_slim">
        <rdfs:comment rdf:datatype="&xsd;string">Scalar slim</rdfs:comment>
        <rdfs:subPropertyOf rdf:resource="&oboInOwl;SubsetProperty"/>
    </owl:AnnotationProperty>
    


    <!-- http://purl.obolibrary.org/obo/pato#value_slim -->

    <owl:AnnotationProperty rdf:about="&obo;pato#value_slim">
        <rdfs:comment rdf:datatype="&xsd;string">Value slim</rdfs:comment>
        <rdfs:subPropertyOf rdf:resource="&oboInOwl;SubsetProperty"/>
    </owl:AnnotationProperty>
    


    <!-- http://purl.obolibrary.org/obo/ro/subsets#ro-eco -->

    <owl:AnnotationProperty rdf:about="&obo;ro/subsets#ro-eco">
        <rdfs:label>eco subset</rdfs:label>
        <rdfs:subPropertyOf rdf:resource="&oboInOwl;SubsetProperty"/>
    </owl:AnnotationProperty>
    


    <!-- http://purl.obolibrary.org/obo/uo#abnormal_slim -->

    <owl:AnnotationProperty rdf:about="&obo;uo#abnormal_slim">
        <rdfs:comment rdf:datatype="&xsd;string">Abnormal/normal slim</rdfs:comment>
        <rdfs:subPropertyOf rdf:resource="&oboInOwl;SubsetProperty"/>
    </owl:AnnotationProperty>
    


    <!-- http://purl.obolibrary.org/obo/uo#absent_slim -->

    <owl:AnnotationProperty rdf:about="&obo;uo#absent_slim">
        <rdfs:comment rdf:datatype="&xsd;string">Absent/present slim</rdfs:comment>
        <rdfs:subPropertyOf rdf:resource="&oboInOwl;SubsetProperty"/>
    </owl:AnnotationProperty>
    


    <!-- http://purl.obolibrary.org/obo/uo#attribute_slim -->

    <owl:AnnotationProperty rdf:about="&obo;uo#attribute_slim">
        <rdfs:comment rdf:datatype="&xsd;string">Attribute slim</rdfs:comment>
        <rdfs:subPropertyOf rdf:resource="&oboInOwl;SubsetProperty"/>
    </owl:AnnotationProperty>
    


    <!-- http://purl.obolibrary.org/obo/uo#cell_quality -->

    <owl:AnnotationProperty rdf:about="&obo;uo#cell_quality">
        <rdfs:comment rdf:datatype="&xsd;string">cell_quality</rdfs:comment>
        <rdfs:subPropertyOf rdf:resource="&oboInOwl;SubsetProperty"/>
    </owl:AnnotationProperty>
    


    <!-- http://purl.obolibrary.org/obo/uo#disposition_slim -->

    <owl:AnnotationProperty rdf:about="&obo;uo#disposition_slim">
        <rdfs:comment rdf:datatype="&xsd;string">Disposition slim</rdfs:comment>
        <rdfs:subPropertyOf rdf:resource="&oboInOwl;SubsetProperty"/>
    </owl:AnnotationProperty>
    


    <!-- http://purl.obolibrary.org/obo/uo#mpath_slim -->

    <owl:AnnotationProperty rdf:about="&obo;uo#mpath_slim">
        <rdfs:comment rdf:datatype="&xsd;string">Pathology slim</rdfs:comment>
        <rdfs:subPropertyOf rdf:resource="&oboInOwl;SubsetProperty"/>
    </owl:AnnotationProperty>
    


    <!-- http://purl.obolibrary.org/obo/uo#prefix_slim -->

    <owl:AnnotationProperty rdf:about="&obo;uo#prefix_slim">
        <rdfs:comment rdf:datatype="&xsd;string">prefix slim</rdfs:comment>
        <rdfs:subPropertyOf rdf:resource="&oboInOwl;SubsetProperty"/>
    </owl:AnnotationProperty>
    


    <!-- http://purl.obolibrary.org/obo/uo#relational_slim -->

    <owl:AnnotationProperty rdf:about="&obo;uo#relational_slim">
        <rdfs:comment rdf:datatype="&xsd;string">Relational slim: types of quality that require an additional entity in order to exist</rdfs:comment>
        <rdfs:subPropertyOf rdf:resource="&oboInOwl;SubsetProperty"/>
    </owl:AnnotationProperty>
    


    <!-- http://purl.obolibrary.org/obo/uo#scalar_slim -->

    <owl:AnnotationProperty rdf:about="&obo;uo#scalar_slim">
        <rdfs:comment rdf:datatype="&xsd;string">Scalar slim</rdfs:comment>
        <rdfs:subPropertyOf rdf:resource="&oboInOwl;SubsetProperty"/>
    </owl:AnnotationProperty>
    


    <!-- http://purl.obolibrary.org/obo/uo#unit_group_slim -->

    <owl:AnnotationProperty rdf:about="&obo;uo#unit_group_slim">
        <rdfs:comment rdf:datatype="&xsd;string">unit group slim</rdfs:comment>
        <rdfs:subPropertyOf rdf:resource="&oboInOwl;SubsetProperty"/>
    </owl:AnnotationProperty>
    


    <!-- http://purl.obolibrary.org/obo/uo#unit_slim -->

    <owl:AnnotationProperty rdf:about="&obo;uo#unit_slim">
        <rdfs:comment rdf:datatype="&xsd;string">unit slim</rdfs:comment>
        <rdfs:subPropertyOf rdf:resource="&oboInOwl;SubsetProperty"/>
    </owl:AnnotationProperty>
    


    <!-- http://purl.obolibrary.org/obo/uo#value_slim -->

    <owl:AnnotationProperty rdf:about="&obo;uo#value_slim">
        <rdfs:comment rdf:datatype="&xsd;string">Value slim</rdfs:comment>
        <rdfs:subPropertyOf rdf:resource="&oboInOwl;SubsetProperty"/>
    </owl:AnnotationProperty>
    


    <!-- http://purl.oclc.org/NET/mx-database/has_mx_id -->

    <owl:AnnotationProperty rdf:about="&mx-database;has_mx_id"/>
    


    <!-- http://purl.org/dc/elements/1.1/contributor -->

    <owl:AnnotationProperty rdf:about="&dc;contributor">
        <rdfs:label>Contributor</rdfs:label>
        <rdfs:label xml:lang="en-us">Contributor</rdfs:label>
        <rdfs:comment xml:lang="en-us">An entity responsible for making contributions to the
         content of the resource.</rdfs:comment>
        <dc:description xml:lang="en-us">Examples of a Contributor include a person, an 
         organisation, or a service.  Typically, the name of a 
         Contributor should be used to indicate the entity.</dc:description>
        <rdfs:isDefinedBy rdf:resource="http://purl.org/dc/elements/1.1/"/>
    </owl:AnnotationProperty>
    


    <!-- http://purl.org/dc/elements/1.1/coverage -->

    <owl:AnnotationProperty rdf:about="&dc;coverage">
        <rdfs:label>Coverage</rdfs:label>
        <rdfs:label xml:lang="en-us">Coverage</rdfs:label>
        <dc:description xml:lang="en-us">Coverage will typically include spatial location (a place name
         or geographic coordinates), temporal period (a period label,
         date, or date range) or jurisdiction (such as a named
         administrative entity).
         Recommended best practice is to select a value from a
         controlled vocabulary (for example, the Thesaurus of Geographic
         Names [TGN]) and that, where appropriate, named places or time
         periods be used in preference to numeric identifiers such as
         sets of coordinates or date ranges.</dc:description>
        <rdfs:comment xml:lang="en-us">The extent or scope of the content of the resource.</rdfs:comment>
        <rdfs:isDefinedBy rdf:resource="http://purl.org/dc/elements/1.1/"/>
    </owl:AnnotationProperty>
    


    <!-- http://purl.org/dc/elements/1.1/creator -->

    <owl:AnnotationProperty rdf:about="&dc;creator">
        <rdfs:label>Creator</rdfs:label>
        <rdfs:label xml:lang="en-us">Creator</rdfs:label>
        <rdfs:comment xml:lang="en-us">An entity primarily responsible for making the content 
         of the resource.</rdfs:comment>
        <dc:description xml:lang="en-us">Examples of a Creator include a person, an organisation,
         or a service.  Typically, the name of a Creator should 
         be used to indicate the entity.</dc:description>
        <rdfs:isDefinedBy rdf:resource="http://purl.org/dc/elements/1.1/"/>
    </owl:AnnotationProperty>
    


    <!-- http://purl.org/dc/elements/1.1/date -->

    <owl:AnnotationProperty rdf:about="&dc;date">
        <rdfs:label>Date</rdfs:label>
        <rdfs:label xml:lang="en-us">Date</rdfs:label>
        <rdfs:comment xml:lang="en-us">A date associated with an event in the life cycle of the
         resource.</rdfs:comment>
        <dc:description xml:lang="en-us">Typically, Date will be associated with the creation or
         availability of the resource.  Recommended best practice
         for encoding the date value is defined in a profile of
         ISO 8601 [W3CDTF] and follows the YYYY-MM-DD format.</dc:description>
        <rdfs:isDefinedBy rdf:resource="http://purl.org/dc/elements/1.1/"/>
    </owl:AnnotationProperty>
    


    <!-- http://purl.org/dc/elements/1.1/description -->

    <owl:AnnotationProperty rdf:about="&dc;description">
        <rdfs:label>Description</rdfs:label>
        <rdfs:label xml:lang="en-us">Description</rdfs:label>
        <rdfs:comment xml:lang="en-us">An account of the content of the resource.</rdfs:comment>
        <dc:description xml:lang="en-us">Description may include but is not limited to: an abstract,
         table of contents, reference to a graphical representation
         of content or a free-text account of the content.</dc:description>
        <rdfs:isDefinedBy rdf:resource="http://purl.org/dc/elements/1.1/"/>
    </owl:AnnotationProperty>
    


    <!-- http://purl.org/dc/elements/1.1/format -->

    <owl:AnnotationProperty rdf:about="&dc;format">
        <rdfs:label>Format</rdfs:label>
        <rdfs:label xml:lang="en-us">Format</rdfs:label>
        <rdfs:comment xml:lang="en-us">The physical or digital manifestation of the resource.</rdfs:comment>
        <dc:description xml:lang="en-us">Typically, Format may include the media-type or dimensions of
         the resource. Format may be used to determine the software,
         hardware or other equipment needed to display or operate the
         resource. Examples of dimensions include size and duration.
         Recommended best practice is to select a value from a
         controlled vocabulary (for example, the list of Internet Media
         Types [MIME] defining computer media formats).</dc:description>
        <rdfs:isDefinedBy rdf:resource="http://purl.org/dc/elements/1.1/"/>
    </owl:AnnotationProperty>
    


    <!-- http://purl.org/dc/elements/1.1/identifier -->

    <owl:AnnotationProperty rdf:about="&dc;identifier">
        <rdfs:label>Resource Identifier</rdfs:label>
        <rdfs:label xml:lang="en-us">Resource Identifier</rdfs:label>
        <rdfs:comment xml:lang="en-us">An unambiguous reference to the resource within a given context.</rdfs:comment>
        <dc:description xml:lang="en-us">Recommended best practice is to identify the resource by means
         of a string or number conforming to a formal identification
         system.
         Example formal identification systems include the Uniform
         Resource Identifier (URI) (including the Uniform Resource
         Locator (URL)), the Digital Object Identifier (DOI) and the
         International Standard Book Number (ISBN).</dc:description>
        <rdfs:isDefinedBy rdf:resource="http://purl.org/dc/elements/1.1/"/>
    </owl:AnnotationProperty>
    


    <!-- http://purl.org/dc/elements/1.1/language -->

    <owl:AnnotationProperty rdf:about="&dc;language">
        <rdfs:label>Language</rdfs:label>
        <rdfs:label xml:lang="en-us">Language</rdfs:label>
        <rdfs:comment xml:lang="en-us">A language of the intellectual content of the resource.</rdfs:comment>
        <dc:description xml:lang="en-us">Recommended best practice is to use RFC 3066 [RFC3066],
         which, in conjunction with ISO 639 [ISO639], defines two-
         and three-letter primary language tags with optional
         subtags.  Examples include &quot;en&quot; or &quot;eng&quot; for English,
         &quot;akk&quot; for Akkadian, and &quot;en-GB&quot; for English used in the
         United Kingdom.</dc:description>
        <rdfs:isDefinedBy rdf:resource="http://purl.org/dc/elements/1.1/"/>
    </owl:AnnotationProperty>
    


    <!-- http://purl.org/dc/elements/1.1/member -->

    <owl:AnnotationProperty rdf:about="&dc;member"/>
    


    <!-- http://purl.org/dc/elements/1.1/publisher -->

    <owl:AnnotationProperty rdf:about="&dc;publisher">
        <rdfs:label>Publisher</rdfs:label>
        <rdfs:label xml:lang="en-us">Publisher</rdfs:label>
        <rdfs:comment xml:lang="en-us">An entity responsible for making the resource available</rdfs:comment>
        <dc:description xml:lang="en-us">Examples of a Publisher include a person, an organisation,
         or a service.
         Typically, the name of a Publisher should be used to
         indicate the entity.</dc:description>
        <rdfs:isDefinedBy rdf:resource="http://purl.org/dc/elements/1.1/"/>
    </owl:AnnotationProperty>
    


    <!-- http://purl.org/dc/elements/1.1/relation -->

    <owl:AnnotationProperty rdf:about="&dc;relation">
        <rdfs:label>Relation</rdfs:label>
        <rdfs:label xml:lang="en-us">Relation</rdfs:label>
        <dc:description xml:lang="en-us">
         Recommended best practice is to reference the resource by means
         of a string or number conforming to a formal identification
         system.
    </dc:description>
        <rdfs:comment xml:lang="en-us">A reference to a related resource.</rdfs:comment>
        <rdfs:isDefinedBy rdf:resource="http://purl.org/dc/elements/1.1/"/>
    </owl:AnnotationProperty>
    


    <!-- http://purl.org/dc/elements/1.1/rights -->

    <owl:AnnotationProperty rdf:about="&dc;rights">
        <rdfs:label>Rights Management</rdfs:label>
        <rdfs:label xml:lang="en-us">Rights Management</rdfs:label>
        <dc:description xml:lang="en-us">
          Typically, a Rights element will contain a rights 
          management statement for the resource, or reference 
          a service providing such information. Rights information 
          often encompasses Intellectual Property Rights (IPR), 
          Copyright, and various Property Rights. 
          If the Rights element is absent, no assumptions can be made 
          about the status of these and other rights with respect to 
          the resource.
    </dc:description>
        <rdfs:comment xml:lang="en-us">Information about rights held in and over the resource.</rdfs:comment>
        <rdfs:isDefinedBy rdf:resource="http://purl.org/dc/elements/1.1/"/>
    </owl:AnnotationProperty>
    


    <!-- http://purl.org/dc/elements/1.1/source -->

    <owl:AnnotationProperty rdf:about="&dc;source">
        <rdfs:label>Source</rdfs:label>
        <rdfs:label xml:lang="en-us">Source</rdfs:label>
        <rdfs:comment xml:lang="en-us">A reference to a resource from which the present resource
         is derived.</rdfs:comment>
        <dc:description xml:lang="en-us">The present resource may be derived from the Source resource
         in whole or in part.  Recommended best practice is to reference
         the resource by means of a string or number conforming to a
         formal identification system.</dc:description>
        <rdfs:isDefinedBy rdf:resource="http://purl.org/dc/elements/1.1/"/>
    </owl:AnnotationProperty>
    


    <!-- http://purl.org/dc/elements/1.1/subject -->

    <owl:AnnotationProperty rdf:about="&dc;subject">
        <rdfs:label>Subject and Keywords</rdfs:label>
        <rdfs:label xml:lang="en-us">Subject and Keywords</rdfs:label>
        <rdfs:comment xml:lang="en-us">The topic of the content of the resource.</rdfs:comment>
        <dc:description xml:lang="en-us">Typically, a Subject will be expressed as keywords,
         key phrases or classification codes that describe a topic
         of the resource.  Recommended best practice is to select 
         a value from a controlled vocabulary or formal 
         classification scheme.</dc:description>
        <rdfs:isDefinedBy rdf:resource="http://purl.org/dc/elements/1.1/"/>
    </owl:AnnotationProperty>
    


    <!-- http://purl.org/dc/elements/1.1/title -->

    <owl:AnnotationProperty rdf:about="&dc;title">
        <rdfs:label>Title</rdfs:label>
        <rdfs:label xml:lang="en-us">Title</rdfs:label>
        <dc:description xml:lang="en-us">
        Typically, a Title will be a name by which the resource is
         formally known.
    </dc:description>
        <rdfs:comment xml:lang="en-us">A name given to the resource.</rdfs:comment>
        <rdfs:isDefinedBy rdf:resource="http://purl.org/dc/elements/1.1/"/>
    </owl:AnnotationProperty>
    


    <!-- http://purl.org/dc/elements/1.1/type -->

    <owl:AnnotationProperty rdf:about="&dc;type">
        <rdfs:label>Resource Type</rdfs:label>
        <rdfs:label xml:lang="en-us">Resource Type</rdfs:label>
        <rdfs:comment xml:lang="en-us">The nature or genre of the content of the resource.</rdfs:comment>
        <dc:description xml:lang="en-us">Type includes terms describing general categories, functions,
         genres, or aggregation levels for content. Recommended best
         practice is to select a value from a controlled vocabulary
         (for example, the DCMI Type Vocabulary [DCMITYPE]). To 
         describe the physical or digital manifestation of the 
         resource, use the Format element.</dc:description>
        <rdfs:isDefinedBy rdf:resource="http://purl.org/dc/elements/1.1/"/>
    </owl:AnnotationProperty>
    


    <!-- http://purl.org/spar/cito/citesAsAuthority -->

    <owl:AnnotationProperty rdf:about="&cito;citesAsAuthority"/>
    


    <!-- http://www.geneontology.org/formats/oboInOwl#NamespaceIdRule -->

    <owl:AnnotationProperty rdf:about="&oboInOwl;NamespaceIdRule">
        <rdfs:label rdf:datatype="&xsd;string">namespace-id-rule</rdfs:label>
    </owl:AnnotationProperty>
    


    <!-- http://www.geneontology.org/formats/oboInOwl#SubsetProperty -->

    <owl:AnnotationProperty rdf:about="&oboInOwl;SubsetProperty">
        <rdfs:label rdf:datatype="&xsd;string">subset_property</rdfs:label>
    </owl:AnnotationProperty>
    


    <!-- http://www.geneontology.org/formats/oboInOwl#SynonymTypeProperty -->

    <owl:AnnotationProperty rdf:about="&oboInOwl;SynonymTypeProperty">
        <rdfs:label rdf:datatype="&xsd;string">synonym_type_property</rdfs:label>
    </owl:AnnotationProperty>
    


    <!-- http://www.geneontology.org/formats/oboInOwl#auto-generated-by -->

    <owl:AnnotationProperty rdf:about="&oboInOwl;auto-generated-by"/>
    


    <!-- http://www.geneontology.org/formats/oboInOwl#consider -->

    <owl:AnnotationProperty rdf:about="&oboInOwl;consider">
        <rdfs:label rdf:datatype="&xsd;string">consider</rdfs:label>
    </owl:AnnotationProperty>
    


    <!-- http://www.geneontology.org/formats/oboInOwl#created_by -->

    <owl:AnnotationProperty rdf:about="&oboInOwl;created_by"/>
    


    <!-- http://www.geneontology.org/formats/oboInOwl#creation_date -->

    <owl:AnnotationProperty rdf:about="&oboInOwl;creation_date"/>
    


    <!-- http://www.geneontology.org/formats/oboInOwl#date -->

    <owl:AnnotationProperty rdf:about="&oboInOwl;date"/>
    


    <!-- http://www.geneontology.org/formats/oboInOwl#default-namespace -->

    <owl:AnnotationProperty rdf:about="&oboInOwl;default-namespace"/>
    


    <!-- http://www.geneontology.org/formats/oboInOwl#default-relationship-id-prefix -->

    <owl:AnnotationProperty rdf:about="&oboInOwl;default-relationship-id-prefix"/>
    


    <!-- http://www.geneontology.org/formats/oboInOwl#hasAlternativeId -->

    <owl:AnnotationProperty rdf:about="&oboInOwl;hasAlternativeId">
        <rdfs:label rdf:datatype="&xsd;string">has_alternative_id</rdfs:label>
    </owl:AnnotationProperty>
    


    <!-- http://www.geneontology.org/formats/oboInOwl#hasBroadSynonym -->

    <owl:AnnotationProperty rdf:about="&oboInOwl;hasBroadSynonym">
        <rdfs:label rdf:datatype="&xsd;string">has_broad_synonym</rdfs:label>
    </owl:AnnotationProperty>
    


    <!-- http://www.geneontology.org/formats/oboInOwl#hasDbXref -->

    <owl:AnnotationProperty rdf:about="&oboInOwl;hasDbXref">
        <rdfs:label rdf:datatype="&xsd;string">database_cross_reference</rdfs:label>
    </owl:AnnotationProperty>
    


    <!-- http://www.geneontology.org/formats/oboInOwl#hasExactSynonym -->

    <owl:AnnotationProperty rdf:about="&oboInOwl;hasExactSynonym">
        <rdfs:label rdf:datatype="&xsd;string">has_exact_synonym</rdfs:label>
    </owl:AnnotationProperty>
    


    <!-- http://www.geneontology.org/formats/oboInOwl#hasNarrowSynonym -->

    <owl:AnnotationProperty rdf:about="&oboInOwl;hasNarrowSynonym">
        <rdfs:label rdf:datatype="&xsd;string">has_narrow_synonym</rdfs:label>
    </owl:AnnotationProperty>
    


    <!-- http://www.geneontology.org/formats/oboInOwl#hasOBOFormatVersion -->

    <owl:AnnotationProperty rdf:about="&oboInOwl;hasOBOFormatVersion">
        <rdfs:label rdf:datatype="&xsd;string">has_obo_format_version</rdfs:label>
    </owl:AnnotationProperty>
    


    <!-- http://www.geneontology.org/formats/oboInOwl#hasOBONamespace -->

    <owl:AnnotationProperty rdf:about="&oboInOwl;hasOBONamespace">
        <rdfs:label rdf:datatype="&xsd;string">has_obo_namespace</rdfs:label>
    </owl:AnnotationProperty>
    


    <!-- http://www.geneontology.org/formats/oboInOwl#hasRelatedSynonym -->

    <owl:AnnotationProperty rdf:about="&oboInOwl;hasRelatedSynonym">
        <rdfs:label rdf:datatype="&xsd;string">has_related_synonym</rdfs:label>
    </owl:AnnotationProperty>
    


    <!-- http://www.geneontology.org/formats/oboInOwl#hasScope -->

    <owl:AnnotationProperty rdf:about="&oboInOwl;hasScope">
        <rdfs:label rdf:datatype="&xsd;string">has_scope</rdfs:label>
    </owl:AnnotationProperty>
    


    <!-- http://www.geneontology.org/formats/oboInOwl#hasSynonymType -->

    <owl:AnnotationProperty rdf:about="&oboInOwl;hasSynonymType">
        <rdfs:label rdf:datatype="&xsd;string">has_synonym_type</rdfs:label>
    </owl:AnnotationProperty>
    


    <!-- http://www.geneontology.org/formats/oboInOwl#id -->

    <owl:AnnotationProperty rdf:about="&oboInOwl;id"/>
    


    <!-- http://www.geneontology.org/formats/oboInOwl#inSubset -->

    <owl:AnnotationProperty rdf:about="&oboInOwl;inSubset">
        <rdfs:label rdf:datatype="&xsd;string">in_subset</rdfs:label>
    </owl:AnnotationProperty>
    


    <!-- http://www.geneontology.org/formats/oboInOwl#namespace-id-rule -->

    <owl:AnnotationProperty rdf:about="&oboInOwl;namespace-id-rule"/>
    


    <!-- http://www.geneontology.org/formats/oboInOwl#remark -->

    <owl:AnnotationProperty rdf:about="&oboInOwl;remark"/>
    


    <!-- http://www.geneontology.org/formats/oboInOwl#saved-by -->

    <owl:AnnotationProperty rdf:about="&oboInOwl;saved-by"/>
    


    <!-- http://www.geneontology.org/formats/oboInOwl#shorthand -->

    <owl:AnnotationProperty rdf:about="&oboInOwl;shorthand">
        <rdfs:label rdf:datatype="&xsd;string">shorthand</rdfs:label>
        <obo:IAO_0000111 rdf:datatype="&xsd;string">shorthand</obo:IAO_0000111>
    </owl:AnnotationProperty>
    


    <!-- http://www.w3.org/2000/01/rdf-schema#comment -->

    <owl:AnnotationProperty rdf:about="&rdfs;comment"/>
    


    <!-- http://www.w3.org/2000/01/rdf-schema#isDefinedBy -->

    <owl:AnnotationProperty rdf:about="&rdfs;isDefinedBy">
        <obo:IAO_0000589>is defined by</obo:IAO_0000589>
    </owl:AnnotationProperty>
    <owl:Axiom>
        <rdfs:comment>This is an experimental annotation</rdfs:comment>
        <owl:annotatedTarget>is defined by</owl:annotatedTarget>
        <owl:annotatedProperty rdf:resource="&obo;IAO_0000589"/>
        <owl:annotatedSource rdf:resource="&rdfs;isDefinedBy"/>
    </owl:Axiom>
    


    <!-- http://www.w3.org/2000/01/rdf-schema#label -->

    <owl:AnnotationProperty rdf:about="&rdfs;label">
        <rdfs:label>label</rdfs:label>
    </owl:AnnotationProperty>
    


    <!-- http://www.w3.org/2000/01/rdf-schema#seeAlso -->

    <owl:AnnotationProperty rdf:about="&rdfs;seeAlso"/>
    


    <!-- http://www.w3.org/2002/07/owl#deprecated -->

    <owl:AnnotationProperty rdf:about="&owl;deprecated"/>
    


    <!-- http://www.w3.org/2002/07/owl#versionInfo -->

    <owl:AnnotationProperty rdf:about="&owl;versionInfo"/>
    


    <!-- http://xmlns.com/foaf/0.1/homepage -->

    <owl:AnnotationProperty rdf:about="&foaf;homepage"/>
    


    <!-- http://xmlns.com/foaf/0.1/page -->

    <owl:AnnotationProperty rdf:about="&foaf;page"/>
    


    <!-- 
    ///////////////////////////////////////////////////////////////////////////////////////
    //
    // Datatypes
    //
    ///////////////////////////////////////////////////////////////////////////////////////
     -->

    


    <!-- http://www.w3.org/1999/02/22-rdf-syntax-ns#PlainLiteral -->

    <rdfs:Datatype rdf:about="&rdf;PlainLiteral"/>
    


    <!-- http://www.w3.org/2000/01/rdf-schema#Literal -->

    <rdfs:Datatype rdf:about="&rdfs;Literal"/>
    


    <!-- http://www.w3.org/2001/XMLSchema#float -->

    <rdfs:Datatype rdf:about="&xsd;float"/>
    


    <!-- http://www.w3.org/2001/XMLSchema#integer -->

    <rdfs:Datatype rdf:about="&xsd;integer"/>
    


    <!-- http://www.w3.org/2001/XMLSchema#nonNegativeInteger -->

    <rdfs:Datatype rdf:about="&xsd;nonNegativeInteger"/>
    


    <!-- http://www.w3.org/2001/XMLSchema#string -->

    <rdfs:Datatype rdf:about="&xsd;string"/>
    


    <!-- 
    ///////////////////////////////////////////////////////////////////////////////////////
    //
    // Object Properties
    //
    ///////////////////////////////////////////////////////////////////////////////////////
     -->

    


    <!-- http://purl.obolibrary.org/obo/BFO_0000050 -->

    <owl:ObjectProperty rdf:about="&obo;BFO_0000050">
        <rdf:type rdf:resource="&owl;ReflexiveProperty"/>
        <rdf:type rdf:resource="&owl;TransitiveProperty"/>
        <rdfs:label rdf:datatype="&xsd;string">part_of</rdfs:label>
        <rdfs:label xml:lang="en">part of</rdfs:label>
        <oboInOwl:hasDbXref rdf:datatype="&xsd;string">BFO:0000050</oboInOwl:hasDbXref>
        <oboInOwl:id rdf:datatype="&xsd;string">BFO:0000050</oboInOwl:id>
        <oboInOwl:shorthand rdf:datatype="&xsd;string">part_of</oboInOwl:shorthand>
        <oboInOwl:id rdf:datatype="&xsd;string">part_of</oboInOwl:id>
        <oboInOwl:hasOBONamespace rdf:datatype="&xsd;string">quality</oboInOwl:hasOBONamespace>
        <oboInOwl:hasOBONamespace rdf:datatype="&xsd;string">spatial</oboInOwl:hasOBONamespace>
        <obo:IAO_0000427 rdf:datatype="&xsd;boolean">true</obo:IAO_0000427>
        <obo:IAO_0000116 xml:lang="en">Everything is part of itself. Any part of any part of a thing is itself part of that thing. Two distinct things cannot be part of each other.</obo:IAO_0000116>
        <obo:IAO_0000116 xml:lang="en">Occurrents are not subject to change and so parthood between occurrents holds for all the times that the part exists. Many continuants are subject to change, so parthood between continuants will only hold at certain times, but this is difficult to specify in OWL. See https://code.google.com/p/obo-relations/wiki/ROAndTime</obo:IAO_0000116>
        <obo:IAO_0000115 xml:lang="en">a core relation that holds between a part and its whole</obo:IAO_0000115>
        <rdfs:seeAlso>http://www.obofoundry.org/ro/#OBO_REL:part_of</rdfs:seeAlso>
        <obo:IAO_0000116 xml:lang="en">Parthood requires the part and the whole to have compatible classes: only an occurrent can be part of an occurrent; only a process can be part of a process; only a continuant can be part of a continuant; only an independent continuant can be part of an independent continuant; only an immaterial entity can be part of an immaterial entity; only a specifically dependent continuant can be part of a specifically dependent continuant; only a generically dependent continuant can be part of a generically dependent continuant. (This list is not exhaustive.)

A continuant cannot be part of an occurrent: use &apos;participates in&apos;. An occurrent cannot be part of a continuant: use &apos;has participant&apos;. A material entity cannot be part of an immaterial entity: use &apos;has location&apos;. A specifically dependent continuant cannot be part of an independent continuant: use &apos;inheres in&apos;. An independent continuant cannot be part of a specifically dependent continuant: use &apos;bearer of&apos;.</obo:IAO_0000116>
        <obo:IAO_0000111 xml:lang="en">is part of</obo:IAO_0000111>
        <obo:IAO_0000112 xml:lang="en">my brain is part of my body (continuant parthood, two material entities)</obo:IAO_0000112>
        <obo:IAO_0000112 xml:lang="en">my stomach cavity is part of my stomach (continuant parthood, immaterial entity is part of material entity)</obo:IAO_0000112>
        <obo:IAO_0000111 xml:lang="en">part of</obo:IAO_0000111>
        <obo:IAO_0000118 xml:lang="en">part_of</obo:IAO_0000118>
        <obo:IAO_0000112 xml:lang="en">this day is part of this year (occurrent parthood)</obo:IAO_0000112>
        <rdfs:seeAlso rdf:resource="http://ontologydesignpatterns.org/wiki/Community:Parts_and_Collections"/>
        <rdfs:seeAlso rdf:resource="http://ontologydesignpatterns.org/wiki/Submissions:PartOf"/>
        <owl:inverseOf rdf:resource="&obo;BFO_0000051"/>
        <obo:RO_0001900 rdf:resource="&obo;RO_0001901"/>
        <rdfs:subPropertyOf rdf:resource="&obo;RO_0002131"/>
    </owl:ObjectProperty>
    


    <!-- http://purl.obolibrary.org/obo/BFO_0000051 -->

    <owl:ObjectProperty rdf:about="&obo;BFO_0000051">
        <rdf:type rdf:resource="&owl;TransitiveProperty"/>
        <rdfs:label rdf:datatype="&xsd;string">has_part</rdfs:label>
        <rdfs:label xml:lang="en">has part</rdfs:label>
        <oboInOwl:hasDbXref rdf:datatype="&xsd;string">BFO:0000051</oboInOwl:hasDbXref>
        <obo:IAO_0000115 rdf:datatype="&xsd;string">Q1 has_part Q2 if and only if: every instance of Q1 is a quality_of an entity that has_quality some Q2.</obo:IAO_0000115>
        <rdfs:comment rdf:datatype="&xsd;string">We use the has_part relation to relate complex qualities to more primitive ones. A complex quality is a collection of qualities. The complex quality cannot exist without the sub-qualities. For example, the quality &apos;swollen&apos; necessarily comes with the qualities of &apos;protruding&apos; and &apos;increased size&apos;.</rdfs:comment>
        <oboInOwl:id rdf:datatype="&xsd;string">has_part</oboInOwl:id>
        <oboInOwl:shorthand rdf:datatype="&xsd;string">has_part</oboInOwl:shorthand>
        <oboInOwl:hasOBONamespace rdf:datatype="&xsd;string">quality</oboInOwl:hasOBONamespace>
        <oboInOwl:hasOBONamespace rdf:datatype="&xsd;string">spatial</oboInOwl:hasOBONamespace>
        <obo:IAO_0000116 xml:lang="en">Everything has itself as a part. Any part of any part of a thing is itself part of that thing. Two distinct things cannot have each other as a part.</obo:IAO_0000116>
        <obo:IAO_0000116 xml:lang="en">Occurrents are not subject to change and so parthood between occurrents holds for all the times that the part exists. Many continuants are subject to change, so parthood between continuants will only hold at certain times, but this is difficult to specify in OWL. See https://code.google.com/p/obo-relations/wiki/ROAndTime</obo:IAO_0000116>
        <obo:IAO_0000116 xml:lang="en">Parthood requires the part and the whole to have compatible classes: only an occurrent have an occurrent as part; only a process can have a process as part; only a continuant can have a continuant as part; only an independent continuant can have an independent continuant as part; only a specifically dependent continuant can have a specifically dependent continuant as part; only a generically dependent continuant can have a generically dependent continuant as part. (This list is not exhaustive.)

A continuant cannot have an occurrent as part: use &apos;participates in&apos;. An occurrent cannot have a continuant as part: use &apos;has participant&apos;. An immaterial entity cannot have a material entity as part: use &apos;location of&apos;. An independent continuant cannot have a specifically dependent continuant as part: use &apos;bearer of&apos;. A specifically dependent continuant cannot have an independent continuant as part: use &apos;inheres in&apos;.</obo:IAO_0000116>
        <obo:IAO_0000115 xml:lang="en">a core relation that holds between a whole and its part</obo:IAO_0000115>
        <obo:IAO_0000111 xml:lang="en">has part</obo:IAO_0000111>
        <obo:IAO_0000118 xml:lang="en">has_part</obo:IAO_0000118>
        <obo:IAO_0000112 xml:lang="en">my body has part my brain (continuant parthood, two material entities)</obo:IAO_0000112>
        <obo:IAO_0000112 xml:lang="en">my stomach has part my stomach cavity (continuant parthood, material entity has part immaterial entity)</obo:IAO_0000112>
        <obo:IAO_0000112 xml:lang="en">this year has part this day (occurrent parthood)</obo:IAO_0000112>
        <obo:RO_0001900 rdf:resource="&obo;RO_0001901"/>
        <rdfs:subPropertyOf rdf:resource="&obo;RO_0002131"/>
    </owl:ObjectProperty>
    <owl:Axiom>
        <oboInOwl:hasDbXref rdf:datatype="&xsd;string">PATOC:CJM</oboInOwl:hasDbXref>
        <owl:annotatedTarget rdf:datatype="&xsd;string">Q1 has_part Q2 if and only if: every instance of Q1 is a quality_of an entity that has_quality some Q2.</owl:annotatedTarget>
        <owl:annotatedSource rdf:resource="&obo;BFO_0000051"/>
        <owl:annotatedProperty rdf:resource="&obo;IAO_0000115"/>
    </owl:Axiom>
    


    <!-- http://purl.obolibrary.org/obo/BFO_0000054 -->

    <owl:ObjectProperty rdf:about="&obo;BFO_0000054">
        <rdfs:label xml:lang="en">realized in</rdfs:label>
        <rdfs:comment>Paraphrase of elucidation: a relation between a realizable entity and a process, where there is some material entity that is bearer of the realizable entity and participates in the process, and the realizable entity comes to be realized in the course of the process</rdfs:comment>
        <obo:IAO_0000600 xml:lang="en">[copied from inverse property &apos;realizes&apos;] to say that b realizes c at t is to assert that there is some material entity d &amp; b is a process which has participant d at t &amp; c is a disposition or role of which d is bearer_of at t&amp; the type instantiated by b is correlated with the type instantiated by c. (axiom label in BFO2 Reference: [059-003])</obo:IAO_0000600>
        <obo:IAO_0000118 xml:lang="en">is realized by</obo:IAO_0000118>
        <obo:IAO_0000111 xml:lang="en">realized in</obo:IAO_0000111>
        <obo:IAO_0000118 xml:lang="en">realized_in</obo:IAO_0000118>
        <obo:IAO_0000112 xml:lang="en">this disease is realized in this disease course</obo:IAO_0000112>
        <obo:IAO_0000112 xml:lang="en">this fragility is realized in this shattering</obo:IAO_0000112>
        <obo:IAO_0000112 xml:lang="en">this investigator role is realized in this investigation</obo:IAO_0000112>
        <rdfs:range rdf:resource="&obo;BFO_0000015"/>
        <rdfs:domain rdf:resource="&obo;BFO_0000017"/>
        <rdfs:isDefinedBy rdf:resource="&obo;bfo.owl"/>
    </owl:ObjectProperty>
    


    <!-- http://purl.obolibrary.org/obo/BFO_0000055 -->

    <owl:ObjectProperty rdf:about="&obo;BFO_0000055">
        <rdfs:label xml:lang="en">realizes</rdfs:label>
        <rdfs:comment>Paraphrase of elucidation: a relation between a process and a realizable entity, where there is some material entity that is bearer of the realizable entity and participates in the process, and the realizable entity comes to be realized in the course of the process</rdfs:comment>
        <obo:IAO_0000111 xml:lang="en">realizes</obo:IAO_0000111>
        <obo:IAO_0000112 xml:lang="en">this disease course realizes this disease</obo:IAO_0000112>
        <obo:IAO_0000112 xml:lang="en">this investigation realizes this investigator role</obo:IAO_0000112>
        <obo:IAO_0000112 xml:lang="en">this shattering realizes this fragility</obo:IAO_0000112>
        <obo:IAO_0000600 xml:lang="en">to say that b realizes c at t is to assert that there is some material entity d &amp; b is a process which has participant d at t &amp; c is a disposition or role of which d is bearer_of at t&amp; the type instantiated by b is correlated with the type instantiated by c. (axiom label in BFO2 Reference: [059-003])</obo:IAO_0000600>
        <rdfs:domain rdf:resource="&obo;BFO_0000015"/>
        <rdfs:range rdf:resource="&obo;BFO_0000017"/>
        <owl:inverseOf rdf:resource="&obo;BFO_0000054"/>
        <rdfs:isDefinedBy rdf:resource="&obo;iao.owl"/>
    </owl:ObjectProperty>
    


    <!-- http://purl.obolibrary.org/obo/BFO_0000060 -->

    <owl:ObjectProperty rdf:about="&obo;BFO_0000060">
        <rdf:type rdf:resource="&owl;TransitiveProperty"/>
        <rdfs:label xml:lang="en">obsolete preceded by</rdfs:label>
        <rdfs:comment xml:lang="en">accidentally included in BFO 1.2 proposal
        - should have been BFO_0000062</rdfs:comment>
    </owl:ObjectProperty>
    


    <!-- http://purl.obolibrary.org/obo/BFO_0000062 -->

    <owl:ObjectProperty rdf:about="&obo;BFO_0000062">
        <rdf:type rdf:resource="&owl;TransitiveProperty"/>
        <rdfs:range rdf:resource="&obo;BFO_0000003"/>
        <rdfs:domain rdf:resource="&obo;BFO_0000003"/>
        <owl:inverseOf rdf:resource="&obo;BFO_0000063"/>
        <rdfs:subPropertyOf rdf:resource="&obo;RO_0002086"/>
        <owl:propertyChainAxiom rdf:parseType="Collection">
            <rdf:Description rdf:about="&obo;RO_0002092"/>
            <rdf:Description rdf:about="&obo;BFO_0000062"/>
        </owl:propertyChainAxiom>
        <owl:propertyChainAxiom rdf:parseType="Collection">
            <rdf:Description rdf:about="&obo;RO_0002091"/>
            <rdf:Description rdf:about="&obo;BFO_0000062"/>
        </owl:propertyChainAxiom>
        <owl:propertyChainAxiom rdf:parseType="Collection">
            <rdf:Description rdf:about="&obo;BFO_0000050"/>
            <rdf:Description rdf:about="&obo;BFO_0000062"/>
        </owl:propertyChainAxiom>
    </owl:ObjectProperty>
    


    <!-- http://purl.obolibrary.org/obo/BFO_0000063 -->

    <owl:ObjectProperty rdf:about="&obo;BFO_0000063">
        <rdf:type rdf:resource="&owl;TransitiveProperty"/>
        <rdfs:domain rdf:resource="&obo;BFO_0000003"/>
        <rdfs:range rdf:resource="&obo;BFO_0000003"/>
        <rdfs:subPropertyOf rdf:resource="&obo;RO_0002222"/>
        <owl:propertyChainAxiom rdf:parseType="Collection">
            <rdf:Description rdf:about="&obo;RO_0002092"/>
            <rdf:Description rdf:about="&obo;BFO_0000063"/>
        </owl:propertyChainAxiom>
        <owl:propertyChainAxiom rdf:parseType="Collection">
            <rdf:Description rdf:about="&obo;BFO_0000050"/>
            <rdf:Description rdf:about="&obo;BFO_0000063"/>
        </owl:propertyChainAxiom>
    </owl:ObjectProperty>
    


    <!-- http://purl.obolibrary.org/obo/BFO_0000066 -->

    <owl:ObjectProperty rdf:about="&obo;BFO_0000066">
        <rdfs:label xml:lang="en">occurs in</rdfs:label>
        <rdfs:comment>Paraphrase of definition: a relation between a process and an independent continuant, in which the process takes place entirely within the independent continuant</rdfs:comment>
        <obo:IAO_0000115 xml:lang="en">b occurs_in c =def b is a process and c is a material entity or immaterial entity&amp; there exists a spatiotemporal region r and b occupies_spatiotemporal_region r.&amp; forall(t) if b exists_at t then c exists_at t &amp; there exist spatial regions s and s’ where &amp; b spatially_projects_onto s at t&amp; c is occupies_spatial_region s’ at t&amp; s is a proper_continuant_part_of s’ at t</obo:IAO_0000115>
        <obo:IAO_0000111 xml:lang="en">occurs in</obo:IAO_0000111>
        <obo:IAO_0000118 xml:lang="en">occurs_in</obo:IAO_0000118>
        <obo:IAO_0000118 xml:lang="en">unfolds in</obo:IAO_0000118>
        <obo:IAO_0000118 xml:lang="en">unfolds_in</obo:IAO_0000118>
        <rdfs:domain rdf:resource="&obo;BFO_0000003"/>
        <rdfs:range rdf:resource="&obo;BFO_0000004"/>
        <owl:inverseOf rdf:resource="&obo;BFO_0000067"/>
        <rdfs:isDefinedBy rdf:resource="&obo;bfo.owl"/>
        <owl:propertyChainAxiom rdf:parseType="Collection">
            <rdf:Description rdf:about="&obo;BFO_0000066"/>
            <rdf:Description rdf:about="&obo;BFO_0000050"/>
        </owl:propertyChainAxiom>
        <owl:propertyChainAxiom rdf:parseType="Collection">
            <rdf:Description rdf:about="&obo;BFO_0000050"/>
            <rdf:Description rdf:about="&obo;BFO_0000066"/>
        </owl:propertyChainAxiom>
    </owl:ObjectProperty>
    


    <!-- http://purl.obolibrary.org/obo/BFO_0000067 -->

    <owl:ObjectProperty rdf:about="&obo;BFO_0000067">
        <rdfs:label xml:lang="en">contains process</rdfs:label>
        <rdfs:comment>Paraphrase of definition: a relation between an independent continuant and a process, in which the process takes place entirely within the independent continuant</rdfs:comment>
        <obo:IAO_0000115 xml:lang="en">[copied from inverse property &apos;occurs in&apos;] b occurs_in c =def b is a process and c is a material entity or immaterial entity&amp; there exists a spatiotemporal region r and b occupies_spatiotemporal_region r.&amp; forall(t) if b exists_at t then c exists_at t &amp; there exist spatial regions s and s’ where &amp; b spatially_projects_onto s at t&amp; c is occupies_spatial_region s’ at t&amp; s is a proper_continuant_part_of s’ at t</obo:IAO_0000115>
        <obo:IAO_0000111 xml:lang="en">contains process</obo:IAO_0000111>
        <obo:IAO_0000111 xml:lang="en">site of</obo:IAO_0000111>
        <rdfs:isDefinedBy rdf:resource="&obo;bfo.owl"/>
    </owl:ObjectProperty>
    


    <!-- http://purl.obolibrary.org/obo/BSPO_0000095 -->

    <owl:ObjectProperty rdf:about="&obo;BSPO_0000095">
        <rdfs:label rdf:datatype="&xsd;string">anatomical_relation</rdfs:label>
        <oboInOwl:hasDbXref rdf:datatype="&xsd;string">BSPO:0000095</oboInOwl:hasDbXref>
        <oboInOwl:id rdf:datatype="&xsd;string">anatomical_relation</oboInOwl:id>
        <oboInOwl:hasOBONamespace rdf:datatype="&xsd;string">spatial</oboInOwl:hasOBONamespace>
        <owl:deprecated rdf:datatype="&xsd;boolean">true</owl:deprecated>
        <bspo:seeAlso rdf:resource="&obo;FBql_00005860"/>
    </owl:ObjectProperty>
    


    <!-- http://purl.obolibrary.org/obo/BSPO_0000096 -->

    <owl:ObjectProperty rdf:about="&obo;BSPO_0000096">
        <rdf:type rdf:resource="&owl;TransitiveProperty"/>
        <rdfs:label rdf:datatype="&xsd;string">anterior_to</rdfs:label>
        <oboInOwl:hasDbXref rdf:datatype="&xsd;string">BSPO:0000096</oboInOwl:hasDbXref>
        <oboInOwl:id rdf:datatype="&xsd;string">anterior_to</oboInOwl:id>
        <oboInOwl:hasExactSynonym rdf:datatype="&xsd;string">rostral_to</oboInOwl:hasExactSynonym>
        <oboInOwl:hasOBONamespace rdf:datatype="&xsd;string">spatial</oboInOwl:hasOBONamespace>
        <obo:IAO_0000115 rdf:datatype="&xsd;string">x anterior_to y iff x is further along the antero-posterior axis than y, towards the head. An antero-posterior axis is an axis that extends through an organism from head end to opposite end of body or tail.</obo:IAO_0000115>
        <owl:inverseOf rdf:resource="&obo;BSPO_0000099"/>
        <bspo:seeAlso rdf:resource="&obo;FBcv_0000039"/>
        <bspo:seeAlso rdf:resource="&obo;FBql_00005863"/>
    </owl:ObjectProperty>
    <owl:Axiom>
        <oboInOwl:hasDbXref rdf:datatype="&xsd;string">BSPO:cjm</oboInOwl:hasDbXref>
        <owl:annotatedTarget rdf:datatype="&xsd;string">x anterior_to y iff x is further along the antero-posterior axis than y, towards the head. An antero-posterior axis is an axis that extends through an organism from head end to opposite end of body or tail.</owl:annotatedTarget>
        <owl:annotatedSource rdf:resource="&obo;BSPO_0000096"/>
        <owl:annotatedProperty rdf:resource="&obo;IAO_0000115"/>
    </owl:Axiom>
    


    <!-- http://purl.obolibrary.org/obo/BSPO_0000097 -->

    <owl:ObjectProperty rdf:about="&obo;BSPO_0000097">
        <rdf:type rdf:resource="&owl;TransitiveProperty"/>
        <rdfs:label rdf:datatype="&xsd;string">distal_to</rdfs:label>
        <oboInOwl:hasDbXref rdf:datatype="&xsd;string">BSPO:0000097</oboInOwl:hasDbXref>
        <oboInOwl:id rdf:datatype="&xsd;string">distal_to</oboInOwl:id>
        <oboInOwl:hasOBONamespace rdf:datatype="&xsd;string">spatial</oboInOwl:hasOBONamespace>
        <obo:IAO_0000115 rdf:datatype="&xsd;string">x distal_to y iff x is further along the proximo-distal axis than y, towards the appendage tip. A proximo-distal axis extends from tip of an appendage (distal) to where it joins the body (proximal).</obo:IAO_0000115>
        <owl:inverseOf rdf:resource="&obo;BSPO_0000100"/>
        <bspo:seeAlso rdf:resource="&obo;FBcv_0000040"/>
        <bspo:seeAlso rdf:resource="&obo;FBql_00005867"/>
    </owl:ObjectProperty>
    <owl:Axiom>
        <oboInOwl:hasDbXref rdf:datatype="&xsd;string">BSPO:cjm</oboInOwl:hasDbXref>
        <owl:annotatedTarget rdf:datatype="&xsd;string">x distal_to y iff x is further along the proximo-distal axis than y, towards the appendage tip. A proximo-distal axis extends from tip of an appendage (distal) to where it joins the body (proximal).</owl:annotatedTarget>
        <owl:annotatedSource rdf:resource="&obo;BSPO_0000097"/>
        <owl:annotatedProperty rdf:resource="&obo;IAO_0000115"/>
    </owl:Axiom>
    


    <!-- http://purl.obolibrary.org/obo/BSPO_0000098 -->

    <owl:ObjectProperty rdf:about="&obo;BSPO_0000098">
        <rdf:type rdf:resource="&owl;TransitiveProperty"/>
        <rdfs:label rdf:datatype="&xsd;string">dorsal_to</rdfs:label>
        <oboInOwl:hasDbXref rdf:datatype="&xsd;string">BSPO:0000098</oboInOwl:hasDbXref>
        <oboInOwl:id rdf:datatype="&xsd;string">dorsal_to</oboInOwl:id>
        <oboInOwl:hasOBONamespace rdf:datatype="&xsd;string">spatial</oboInOwl:hasOBONamespace>
        <obo:IAO_0000115 rdf:datatype="&xsd;string">x dorsal_to y iff x is further along the dorso-ventral axis than y, towards the back. A dorso-ventral axis is an axis that extends through an organism from back (e.g. spinal column) to front (e.g. belly).</obo:IAO_0000115>
        <owl:inverseOf rdf:resource="&obo;BSPO_0000102"/>
        <bspo:seeAlso rdf:resource="&obo;FBcv_0000041"/>
        <bspo:seeAlso rdf:resource="&obo;FBql_00005865"/>
    </owl:ObjectProperty>
    <owl:Axiom>
        <oboInOwl:hasDbXref rdf:datatype="&xsd;string">BSPO:cjm</oboInOwl:hasDbXref>
        <owl:annotatedTarget rdf:datatype="&xsd;string">x dorsal_to y iff x is further along the dorso-ventral axis than y, towards the back. A dorso-ventral axis is an axis that extends through an organism from back (e.g. spinal column) to front (e.g. belly).</owl:annotatedTarget>
        <owl:annotatedSource rdf:resource="&obo;BSPO_0000098"/>
        <owl:annotatedProperty rdf:resource="&obo;IAO_0000115"/>
    </owl:Axiom>
    


    <!-- http://purl.obolibrary.org/obo/BSPO_0000099 -->

    <owl:ObjectProperty rdf:about="&obo;BSPO_0000099">
        <rdf:type rdf:resource="&owl;TransitiveProperty"/>
        <rdfs:label rdf:datatype="&xsd;string">posterior_to</rdfs:label>
        <oboInOwl:hasDbXref rdf:datatype="&xsd;string">BSPO:0000099</oboInOwl:hasDbXref>
        <oboInOwl:hasNarrowSynonym rdf:datatype="&xsd;string">caudal_to</oboInOwl:hasNarrowSynonym>
        <oboInOwl:id rdf:datatype="&xsd;string">posterior_to</oboInOwl:id>
        <oboInOwl:hasOBONamespace rdf:datatype="&xsd;string">spatial</oboInOwl:hasOBONamespace>
        <obo:IAO_0000115 rdf:datatype="&xsd;string">x posterior_to y iff x is further along the antero-posterior axis than y, towards the body/tail. An antero-posterior axis is an axis that extends through an organism from head end to opposite end of body or tail.</obo:IAO_0000115>
        <bspo:seeAlso rdf:resource="&obo;FBcv_0000045"/>
        <bspo:seeAlso rdf:resource="&obo;FBql_00005864"/>
    </owl:ObjectProperty>
    <owl:Axiom>
        <oboInOwl:hasDbXref rdf:datatype="&xsd;string">BSPO:cjm</oboInOwl:hasDbXref>
        <owl:annotatedTarget rdf:datatype="&xsd;string">x posterior_to y iff x is further along the antero-posterior axis than y, towards the body/tail. An antero-posterior axis is an axis that extends through an organism from head end to opposite end of body or tail.</owl:annotatedTarget>
        <owl:annotatedSource rdf:resource="&obo;BSPO_0000099"/>
        <owl:annotatedProperty rdf:resource="&obo;IAO_0000115"/>
    </owl:Axiom>
    <owl:Axiom>
        <owl:annotatedTarget rdf:datatype="&xsd;string">caudal_to</owl:annotatedTarget>
        <owl:annotatedSource rdf:resource="&obo;BSPO_0000099"/>
        <oboInOwl:hasSynonymType rdf:resource="&obo;bspo#vertebrate"/>
        <owl:annotatedProperty rdf:resource="&oboInOwl;hasNarrowSynonym"/>
    </owl:Axiom>
    


    <!-- http://purl.obolibrary.org/obo/BSPO_0000100 -->

    <owl:ObjectProperty rdf:about="&obo;BSPO_0000100">
        <rdf:type rdf:resource="&owl;TransitiveProperty"/>
        <rdfs:label rdf:datatype="&xsd;string">proximal_to</rdfs:label>
        <oboInOwl:hasDbXref rdf:datatype="&xsd;string">BSPO:0000100</oboInOwl:hasDbXref>
        <rdfs:comment rdf:datatype="&xsd;string">The elbow is proximal to the hand, but distal to the shoulder.</rdfs:comment>
        <oboInOwl:id rdf:datatype="&xsd;string">proximal_to</oboInOwl:id>
        <oboInOwl:hasOBONamespace rdf:datatype="&xsd;string">spatial</oboInOwl:hasOBONamespace>
        <obo:IAO_0000115 rdf:datatype="&xsd;string">x proximal_to y iff x is closer to the point of attachment with the body than y.</obo:IAO_0000115>
        <bspo:seeAlso rdf:resource="&obo;FBcv_0000047"/>
        <bspo:seeAlso rdf:resource="&obo;FBql_00005868"/>
    </owl:ObjectProperty>
    <owl:Axiom>
        <oboInOwl:hasDbXref rdf:datatype="&xsd;string">BSPO:cjm</oboInOwl:hasDbXref>
        <owl:annotatedTarget rdf:datatype="&xsd;string">x proximal_to y iff x is closer to the point of attachment with the body than y.</owl:annotatedTarget>
        <owl:annotatedSource rdf:resource="&obo;BSPO_0000100"/>
        <owl:annotatedProperty rdf:resource="&obo;IAO_0000115"/>
    </owl:Axiom>
    


    <!-- http://purl.obolibrary.org/obo/BSPO_0000101 -->

    <owl:ObjectProperty rdf:about="&obo;BSPO_0000101">
        <rdfs:label rdf:datatype="&xsd;string">obsolete surrounds</rdfs:label>
        <oboInOwl:hasDbXref rdf:datatype="&xsd;string">BSPO:0000101</oboInOwl:hasDbXref>
        <obo:IAO_0100001 rdf:datatype="&xsd;string">RO:0002221</obo:IAO_0100001>
        <oboInOwl:id rdf:datatype="&xsd;string">obsolete_surrounds</oboInOwl:id>
        <oboInOwl:hasOBONamespace rdf:datatype="&xsd;string">spatial</oboInOwl:hasOBONamespace>
        <owl:deprecated rdf:datatype="&xsd;boolean">true</owl:deprecated>
        <bspo:seeAlso rdf:resource="&obo;FBcv_0000048"/>
        <bspo:seeAlso rdf:resource="&obo;FBql_00005861"/>
    </owl:ObjectProperty>
    


    <!-- http://purl.obolibrary.org/obo/BSPO_0000102 -->

    <owl:ObjectProperty rdf:about="&obo;BSPO_0000102">
        <rdf:type rdf:resource="&owl;TransitiveProperty"/>
        <rdfs:label rdf:datatype="&xsd;string">ventral_to</rdfs:label>
        <oboInOwl:hasDbXref rdf:datatype="&xsd;string">BSPO:0000102</oboInOwl:hasDbXref>
        <oboInOwl:hasOBONamespace rdf:datatype="&xsd;string">spatial</oboInOwl:hasOBONamespace>
        <oboInOwl:id rdf:datatype="&xsd;string">ventral_to</oboInOwl:id>
        <obo:IAO_0000115 rdf:datatype="&xsd;string">x ventral_to y iff x is further along the dorso-ventral axis than y, towards the front. A dorso-ventral axis is an axis that extends through an organism from back (e.g. spinal column) to front (e.g. belly).</obo:IAO_0000115>
        <bspo:seeAlso rdf:resource="&obo;FBcv_0000049"/>
        <bspo:seeAlso rdf:resource="&obo;FBql_00005866"/>
    </owl:ObjectProperty>
    <owl:Axiom>
        <oboInOwl:hasDbXref rdf:datatype="&xsd;string">BSPO:cjm</oboInOwl:hasDbXref>
        <owl:annotatedTarget rdf:datatype="&xsd;string">x ventral_to y iff x is further along the dorso-ventral axis than y, towards the front. A dorso-ventral axis is an axis that extends through an organism from back (e.g. spinal column) to front (e.g. belly).</owl:annotatedTarget>
        <owl:annotatedSource rdf:resource="&obo;BSPO_0000102"/>
        <owl:annotatedProperty rdf:resource="&obo;IAO_0000115"/>
    </owl:Axiom>
    


    <!-- http://purl.obolibrary.org/obo/BSPO_0000103 -->

    <owl:ObjectProperty rdf:about="&obo;BSPO_0000103">
        <rdfs:label rdf:datatype="&xsd;string">vicinity_of</rdfs:label>
        <oboInOwl:hasDbXref rdf:datatype="&xsd;string">BSPO:0000103</oboInOwl:hasDbXref>
        <oboInOwl:hasOBONamespace rdf:datatype="&xsd;string">spatial</oboInOwl:hasOBONamespace>
        <oboInOwl:id rdf:datatype="&xsd;string">vicinity_of</oboInOwl:id>
        <bspo:seeAlso rdf:resource="&obo;FBcv_0000050"/>
        <bspo:seeAlso rdf:resource="&obo;FBql_00005862"/>
    </owl:ObjectProperty>
    


    <!-- http://purl.obolibrary.org/obo/BSPO_0000104 -->

    <owl:ObjectProperty rdf:about="&obo;BSPO_0000104">
        <rdfs:label rdf:datatype="&xsd;string">approximately_perpendicular_to</rdfs:label>
        <oboInOwl:hasDbXref rdf:datatype="&xsd;string">BSPO:0000104</oboInOwl:hasDbXref>
        <obo:IAO_0000115 rdf:datatype="&xsd;string">Crosses at an angle that is 90 degrees, or close to 90 degrees. In any non-linear organism, the main axes are rarely perpendicular when taken through the organism as a whole.</obo:IAO_0000115>
        <oboInOwl:id rdf:datatype="&xsd;string">approximately_perpendicular_to</oboInOwl:id>
        <oboInOwl:hasOBONamespace rdf:datatype="&xsd;string">spatial</oboInOwl:hasOBONamespace>
        <rdfs:domain rdf:resource="&obo;BSPO_0000010"/>
        <rdfs:range rdf:resource="&obo;BSPO_0000010"/>
    </owl:ObjectProperty>
    <owl:Axiom>
        <oboInOwl:hasDbXref rdf:datatype="&xsd;string">BSPO:cjm</oboInOwl:hasDbXref>
        <owl:annotatedTarget rdf:datatype="&xsd;string">Crosses at an angle that is 90 degrees, or close to 90 degrees. In any non-linear organism, the main axes are rarely perpendicular when taken through the organism as a whole.</owl:annotatedTarget>
        <owl:annotatedSource rdf:resource="&obo;BSPO_0000104"/>
        <owl:annotatedProperty rdf:resource="&obo;IAO_0000115"/>
    </owl:Axiom>
    


    <!-- http://purl.obolibrary.org/obo/BSPO_0000105 -->

    <owl:ObjectProperty rdf:about="&obo;BSPO_0000105">
        <rdf:type rdf:resource="&owl;SymmetricProperty"/>
        <rdfs:label rdf:datatype="&xsd;string">ipsilateral_to</rdfs:label>
        <oboInOwl:hasDbXref rdf:datatype="&xsd;string">BSPO:0000105</oboInOwl:hasDbXref>
        <obo:IAO_0000115 rdf:datatype="&xsd;string">On the same side as. For example, the left arm is ipsilateral to the left leg.</obo:IAO_0000115>
        <oboInOwl:id rdf:datatype="&xsd;string">ipsilateral_to</oboInOwl:id>
        <oboInOwl:hasOBONamespace rdf:datatype="&xsd;string">spatial</oboInOwl:hasOBONamespace>
        <owl:propertyDisjointWith rdf:resource="&obo;BSPO_0000106"/>
        <rdfs:subPropertyOf rdf:resource="&obo;BSPO_0000126"/>
        <bspo:seeAlso rdf:resource="&obo;FBql_00005850"/>
    </owl:ObjectProperty>
    <owl:Axiom>
        <oboInOwl:hasDbXref rdf:datatype="&xsd;string">BSPO:cjm</oboInOwl:hasDbXref>
        <owl:annotatedTarget rdf:datatype="&xsd;string">On the same side as. For example, the left arm is ipsilateral to the left leg.</owl:annotatedTarget>
        <owl:annotatedSource rdf:resource="&obo;BSPO_0000105"/>
        <owl:annotatedProperty rdf:resource="&obo;IAO_0000115"/>
    </owl:Axiom>
    


    <!-- http://purl.obolibrary.org/obo/BSPO_0000106 -->

    <owl:ObjectProperty rdf:about="&obo;BSPO_0000106">
        <rdf:type rdf:resource="&owl;SymmetricProperty"/>
        <rdfs:label rdf:datatype="&xsd;string">contralateral_to</rdfs:label>
        <oboInOwl:hasDbXref rdf:datatype="&xsd;string">BSPO:0000106</oboInOwl:hasDbXref>
        <obo:IAO_0000115 rdf:datatype="&xsd;string">On the opposite side from. For example, the left arm is contralateral to the right arm (and the right leg).</obo:IAO_0000115>
        <oboInOwl:id rdf:datatype="&xsd;string">contralateral_to</oboInOwl:id>
        <oboInOwl:hasOBONamespace rdf:datatype="&xsd;string">spatial</oboInOwl:hasOBONamespace>
        <rdfs:subPropertyOf rdf:resource="&obo;BSPO_0000126"/>
        <bspo:seeAlso rdf:resource="&obo;FBql_00005851"/>
    </owl:ObjectProperty>
    <owl:Axiom>
        <oboInOwl:hasDbXref rdf:datatype="&xsd;string">BSPO:cjm</oboInOwl:hasDbXref>
        <owl:annotatedTarget rdf:datatype="&xsd;string">On the opposite side from. For example, the left arm is contralateral to the right arm (and the right leg).</owl:annotatedTarget>
        <owl:annotatedSource rdf:resource="&obo;BSPO_0000106"/>
        <owl:annotatedProperty rdf:resource="&obo;IAO_0000115"/>
    </owl:Axiom>
    


    <!-- http://purl.obolibrary.org/obo/BSPO_0000107 -->

    <owl:ObjectProperty rdf:about="&obo;BSPO_0000107">
        <rdf:type rdf:resource="&owl;TransitiveProperty"/>
        <rdfs:label rdf:datatype="&xsd;string">deep_to</rdfs:label>
        <oboInOwl:hasDbXref rdf:datatype="&xsd;string">BSPO:0000107</oboInOwl:hasDbXref>
        <obo:IAO_0000115 rdf:datatype="&xsd;string">Further away from the surface of the organism. Thus, the muscular layer is deep to the skin, but superficial to the intestines.</obo:IAO_0000115>
        <oboInOwl:id rdf:datatype="&xsd;string">deep_to</oboInOwl:id>
        <oboInOwl:hasOBONamespace rdf:datatype="&xsd;string">spatial</oboInOwl:hasOBONamespace>
        <owl:inverseOf rdf:resource="&obo;BSPO_0000108"/>
    </owl:ObjectProperty>
    <owl:Axiom>
        <oboInOwl:hasDbXref rdf:datatype="&xsd;string">BSPO:cjm</oboInOwl:hasDbXref>
        <owl:annotatedTarget rdf:datatype="&xsd;string">Further away from the surface of the organism. Thus, the muscular layer is deep to the skin, but superficial to the intestines.</owl:annotatedTarget>
        <owl:annotatedSource rdf:resource="&obo;BSPO_0000107"/>
        <owl:annotatedProperty rdf:resource="&obo;IAO_0000115"/>
    </owl:Axiom>
    


    <!-- http://purl.obolibrary.org/obo/BSPO_0000108 -->

    <owl:ObjectProperty rdf:about="&obo;BSPO_0000108">
        <rdf:type rdf:resource="&owl;TransitiveProperty"/>
        <rdfs:label rdf:datatype="&xsd;string">superficial_to</rdfs:label>
        <oboInOwl:hasDbXref rdf:datatype="&xsd;string">BSPO:0000108</oboInOwl:hasDbXref>
        <obo:IAO_0000115 rdf:datatype="&xsd;string">Near the outer surface of the organism. Thus, skin is superficial to the muscle layer.</obo:IAO_0000115>
        <oboInOwl:hasOBONamespace rdf:datatype="&xsd;string">spatial</oboInOwl:hasOBONamespace>
        <oboInOwl:id rdf:datatype="&xsd;string">superficial_to</oboInOwl:id>
    </owl:ObjectProperty>
    <owl:Axiom>
        <oboInOwl:hasDbXref rdf:datatype="&xsd;string">BSPO:cjm</oboInOwl:hasDbXref>
        <owl:annotatedTarget rdf:datatype="&xsd;string">Near the outer surface of the organism. Thus, skin is superficial to the muscle layer.</owl:annotatedTarget>
        <owl:annotatedSource rdf:resource="&obo;BSPO_0000108"/>
        <owl:annotatedProperty rdf:resource="&obo;IAO_0000115"/>
    </owl:Axiom>
    


    <!-- http://purl.obolibrary.org/obo/BSPO_0000109 -->

    <owl:ObjectProperty rdf:about="&obo;BSPO_0000109">
        <rdfs:label rdf:datatype="&xsd;string">obsolete surrounded_by</rdfs:label>
        <oboInOwl:hasDbXref rdf:datatype="&xsd;string">BSPO:0000109</oboInOwl:hasDbXref>
        <obo:IAO_0100001 rdf:datatype="&xsd;string">RO:0002219</obo:IAO_0100001>
        <oboInOwl:id rdf:datatype="&xsd;string">obsolete_surrounded_by</oboInOwl:id>
        <oboInOwl:hasOBONamespace rdf:datatype="&xsd;string">spatial</oboInOwl:hasOBONamespace>
        <owl:deprecated rdf:datatype="&xsd;boolean">true</owl:deprecated>
    </owl:ObjectProperty>
    


    <!-- http://purl.obolibrary.org/obo/BSPO_0000110 -->

    <owl:ObjectProperty rdf:about="&obo;BSPO_0000110">
        <rdf:type rdf:resource="&owl;TransitiveProperty"/>
        <rdfs:label rdf:datatype="&xsd;string">left_of</rdfs:label>
        <oboInOwl:hasDbXref rdf:datatype="&xsd;string">BSPO:0000110</oboInOwl:hasDbXref>
        <obo:IAO_0000115 rdf:datatype="&xsd;string">Closer to the left side of the organism. Example: The dorsal fin is right of the left pectoral fin, but is left of the right eye. On the type level: X left_of Y &lt;=&gt; every instance x of X is left_of some instance y of Y, and there exists some organism o such that x part_of o and y part_of o.</obo:IAO_0000115>
        <oboInOwl:id rdf:datatype="&xsd;string">left_of</oboInOwl:id>
        <oboInOwl:hasOBONamespace rdf:datatype="&xsd;string">spatial</oboInOwl:hasOBONamespace>
        <owl:inverseOf rdf:resource="&obo;BSPO_0000111"/>
    </owl:ObjectProperty>
    <owl:Axiom>
        <oboInOwl:hasDbXref rdf:datatype="&xsd;string">BSPO:cjm</oboInOwl:hasDbXref>
        <owl:annotatedTarget rdf:datatype="&xsd;string">Closer to the left side of the organism. Example: The dorsal fin is right of the left pectoral fin, but is left of the right eye. On the type level: X left_of Y &lt;=&gt; every instance x of X is left_of some instance y of Y, and there exists some organism o such that x part_of o and y part_of o.</owl:annotatedTarget>
        <owl:annotatedSource rdf:resource="&obo;BSPO_0000110"/>
        <owl:annotatedProperty rdf:resource="&obo;IAO_0000115"/>
    </owl:Axiom>
    


    <!-- http://purl.obolibrary.org/obo/BSPO_0000111 -->

    <owl:ObjectProperty rdf:about="&obo;BSPO_0000111">
        <rdf:type rdf:resource="&owl;TransitiveProperty"/>
        <rdfs:label rdf:datatype="&xsd;string">right_of</rdfs:label>
        <oboInOwl:hasDbXref rdf:datatype="&xsd;string">BSPO:0000111</oboInOwl:hasDbXref>
        <obo:IAO_0000115 rdf:datatype="&xsd;string">Closer to the right side of the organism. Example: The dorsal fin is right of the left pectoral fin, but is left of the right eye. On the type level: X left_of Y &lt;=&gt; every instance x of X is right_of some instance y of Y, and there exists some organism o such that x part_of o and y part_of o.</obo:IAO_0000115>
        <oboInOwl:id rdf:datatype="&xsd;string">right_of</oboInOwl:id>
        <oboInOwl:hasOBONamespace rdf:datatype="&xsd;string">spatial</oboInOwl:hasOBONamespace>
    </owl:ObjectProperty>
    <owl:Axiom>
        <oboInOwl:hasDbXref rdf:datatype="&xsd;string">BSPO:cjm</oboInOwl:hasDbXref>
        <owl:annotatedTarget rdf:datatype="&xsd;string">Closer to the right side of the organism. Example: The dorsal fin is right of the left pectoral fin, but is left of the right eye. On the type level: X left_of Y &lt;=&gt; every instance x of X is right_of some instance y of Y, and there exists some organism o such that x part_of o and y part_of o.</owl:annotatedTarget>
        <owl:annotatedSource rdf:resource="&obo;BSPO_0000111"/>
        <owl:annotatedProperty rdf:resource="&obo;IAO_0000115"/>
    </owl:Axiom>
    


    <!-- http://purl.obolibrary.org/obo/BSPO_0000113 -->

    <owl:ObjectProperty rdf:about="&obo;BSPO_0000113">
        <rdfs:label rdf:datatype="&xsd;string">opposite_to</rdfs:label>
        <oboInOwl:hasDbXref rdf:datatype="&xsd;string">BSPO:0000113</oboInOwl:hasDbXref>
        <obo:IAO_0000115 rdf:datatype="&xsd;string">Direcly opposite to. i.e. on the opposite side through the axis.</obo:IAO_0000115>
        <oboInOwl:id rdf:datatype="&xsd;string">opposite_to</oboInOwl:id>
        <oboInOwl:hasOBONamespace rdf:datatype="&xsd;string">spatial</oboInOwl:hasOBONamespace>
        <rdfs:subPropertyOf rdf:resource="&obo;BSPO_0000105"/>
    </owl:ObjectProperty>
    <owl:Axiom>
        <oboInOwl:hasDbXref rdf:datatype="&xsd;string">BSPO:cjm</oboInOwl:hasDbXref>
        <owl:annotatedTarget rdf:datatype="&xsd;string">Direcly opposite to. i.e. on the opposite side through the axis.</owl:annotatedTarget>
        <owl:annotatedSource rdf:resource="&obo;BSPO_0000113"/>
        <owl:annotatedProperty rdf:resource="&obo;IAO_0000115"/>
    </owl:Axiom>
    


    <!-- http://purl.obolibrary.org/obo/BSPO_0000120 -->

    <owl:ObjectProperty rdf:about="&obo;BSPO_0000120">
        <rdfs:label rdf:datatype="&xsd;string">in_left_side_of</rdfs:label>
        <oboInOwl:hasDbXref rdf:datatype="&xsd;string">BSPO:0000120</oboInOwl:hasDbXref>
        <obo:IAO_0000115 rdf:datatype="&xsd;string">X in_left_side_of Y &lt;=&gt; if Y is subdivided into two left and right portions, X is part_of the left portion.</obo:IAO_0000115>
        <oboInOwl:id rdf:datatype="&xsd;string">in_left_side_of</oboInOwl:id>
        <oboInOwl:hasOBONamespace rdf:datatype="&xsd;string">spatial</oboInOwl:hasOBONamespace>
        <owl:inverseOf rdf:resource="&obo;BSPO_0000121"/>
        <rdfs:subPropertyOf rdf:resource="&obo;BSPO_0000126"/>
    </owl:ObjectProperty>
    <owl:Axiom>
        <oboInOwl:hasDbXref rdf:datatype="&xsd;string">BSPO:PATO_mtg_2009</oboInOwl:hasDbXref>
        <owl:annotatedTarget rdf:datatype="&xsd;string">X in_left_side_of Y &lt;=&gt; if Y is subdivided into two left and right portions, X is part_of the left portion.</owl:annotatedTarget>
        <owl:annotatedSource rdf:resource="&obo;BSPO_0000120"/>
        <owl:annotatedProperty rdf:resource="&obo;IAO_0000115"/>
    </owl:Axiom>
    


    <!-- http://purl.obolibrary.org/obo/BSPO_0000121 -->

    <owl:ObjectProperty rdf:about="&obo;BSPO_0000121">
        <rdfs:label rdf:datatype="&xsd;string">in_right_side_of</rdfs:label>
        <oboInOwl:hasDbXref rdf:datatype="&xsd;string">BSPO:0000121</oboInOwl:hasDbXref>
        <obo:IAO_0000115 rdf:datatype="&xsd;string">X in_right_side_of Y &lt;=&gt; if Y is subdivided into two left and right portions, X is part_of the right portion.</obo:IAO_0000115>
        <oboInOwl:id rdf:datatype="&xsd;string">in_right_side_of</oboInOwl:id>
        <oboInOwl:hasOBONamespace rdf:datatype="&xsd;string">spatial</oboInOwl:hasOBONamespace>
        <rdfs:subPropertyOf rdf:resource="&obo;BSPO_0000126"/>
    </owl:ObjectProperty>
    <owl:Axiom>
        <oboInOwl:hasDbXref rdf:datatype="&xsd;string">BSPO:PATO_mtg_2009</oboInOwl:hasDbXref>
        <owl:annotatedTarget rdf:datatype="&xsd;string">X in_right_side_of Y &lt;=&gt; if Y is subdivided into two left and right portions, X is part_of the right portion.</owl:annotatedTarget>
        <owl:annotatedSource rdf:resource="&obo;BSPO_0000121"/>
        <owl:annotatedProperty rdf:resource="&obo;IAO_0000115"/>
    </owl:Axiom>
    


    <!-- http://purl.obolibrary.org/obo/BSPO_0000122 -->

    <owl:ObjectProperty rdf:about="&obo;BSPO_0000122">
        <rdfs:label rdf:datatype="&xsd;string">in_posterior_side_of</rdfs:label>
        <oboInOwl:hasDbXref rdf:datatype="&xsd;string">BSPO:0000122</oboInOwl:hasDbXref>
        <obo:IAO_0000115 rdf:datatype="&xsd;string">X posterior_side_of Y &lt;=&gt; if Y is subdivided into two anterior and posterior portions, X is part_of the posterior portion.</obo:IAO_0000115>
        <oboInOwl:id rdf:datatype="&xsd;string">in_posterior_side_of</oboInOwl:id>
        <oboInOwl:hasOBONamespace rdf:datatype="&xsd;string">spatial</oboInOwl:hasOBONamespace>
        <rdfs:subPropertyOf rdf:resource="&obo;BFO_0000050"/>
    </owl:ObjectProperty>
    <owl:Axiom>
        <oboInOwl:hasDbXref rdf:datatype="&xsd;string">BSPO:PATO_mtg_2009</oboInOwl:hasDbXref>
        <owl:annotatedTarget rdf:datatype="&xsd;string">X posterior_side_of Y &lt;=&gt; if Y is subdivided into two anterior and posterior portions, X is part_of the posterior portion.</owl:annotatedTarget>
        <owl:annotatedSource rdf:resource="&obo;BSPO_0000122"/>
        <owl:annotatedProperty rdf:resource="&obo;IAO_0000115"/>
    </owl:Axiom>
    


    <!-- http://purl.obolibrary.org/obo/BSPO_0000123 -->

    <owl:ObjectProperty rdf:about="&obo;BSPO_0000123">
        <rdfs:label rdf:datatype="&xsd;string">in_anterior_side_of</rdfs:label>
        <oboInOwl:hasDbXref rdf:datatype="&xsd;string">BSPO:0000123</oboInOwl:hasDbXref>
        <obo:IAO_0000115 rdf:datatype="&xsd;string">X anterior_side_of Y &lt;=&gt; if Y is subdivided into two anterior and posterior portions, X is part_of the anterior portion.</obo:IAO_0000115>
        <oboInOwl:id rdf:datatype="&xsd;string">in_anterior_side_of</oboInOwl:id>
        <oboInOwl:hasOBONamespace rdf:datatype="&xsd;string">spatial</oboInOwl:hasOBONamespace>
        <rdfs:subPropertyOf rdf:resource="&obo;BFO_0000050"/>
    </owl:ObjectProperty>
    <owl:Axiom>
        <oboInOwl:hasDbXref rdf:datatype="&xsd;string">BSPO:PATO_mtg_2009</oboInOwl:hasDbXref>
        <owl:annotatedTarget rdf:datatype="&xsd;string">X anterior_side_of Y &lt;=&gt; if Y is subdivided into two anterior and posterior portions, X is part_of the anterior portion.</owl:annotatedTarget>
        <owl:annotatedSource rdf:resource="&obo;BSPO_0000123"/>
        <owl:annotatedProperty rdf:resource="&obo;IAO_0000115"/>
    </owl:Axiom>
    


    <!-- http://purl.obolibrary.org/obo/BSPO_0000124 -->

    <owl:ObjectProperty rdf:about="&obo;BSPO_0000124">
        <rdfs:label rdf:datatype="&xsd;string">in_proximal_side_of</rdfs:label>
        <oboInOwl:hasDbXref rdf:datatype="&xsd;string">BSPO:0000124</oboInOwl:hasDbXref>
        <oboInOwl:id rdf:datatype="&xsd;string">in_proximal_side_of</oboInOwl:id>
        <oboInOwl:hasOBONamespace rdf:datatype="&xsd;string">spatial</oboInOwl:hasOBONamespace>
        <obo:IAO_0000115 rdf:datatype="&xsd;string">x in_proximal_side_of y &lt;=&gt; if y is subdivided into two proximal and distal portions, y is part_of the proximal portion.</obo:IAO_0000115>
        <rdfs:subPropertyOf rdf:resource="&obo;BFO_0000050"/>
    </owl:ObjectProperty>
    <owl:Axiom>
        <oboInOwl:hasDbXref rdf:datatype="&xsd;string">BSPO:PATO_mtg_2009</oboInOwl:hasDbXref>
        <owl:annotatedTarget rdf:datatype="&xsd;string">x in_proximal_side_of y &lt;=&gt; if y is subdivided into two proximal and distal portions, y is part_of the proximal portion.</owl:annotatedTarget>
        <owl:annotatedSource rdf:resource="&obo;BSPO_0000124"/>
        <owl:annotatedProperty rdf:resource="&obo;IAO_0000115"/>
    </owl:Axiom>
    


    <!-- http://purl.obolibrary.org/obo/BSPO_0000125 -->

    <owl:ObjectProperty rdf:about="&obo;BSPO_0000125">
        <rdfs:label rdf:datatype="&xsd;string">in_distal_side_of</rdfs:label>
        <oboInOwl:hasDbXref rdf:datatype="&xsd;string">BSPO:0000125</oboInOwl:hasDbXref>
        <oboInOwl:id rdf:datatype="&xsd;string">in_distal_side_of</oboInOwl:id>
        <oboInOwl:hasOBONamespace rdf:datatype="&xsd;string">spatial</oboInOwl:hasOBONamespace>
        <obo:IAO_0000115 rdf:datatype="&xsd;string">x in_distal_side_of y &lt;=&gt; if y is subdivided into two proximal and distal portions, y is part_of the distal portion.</obo:IAO_0000115>
        <rdfs:subPropertyOf rdf:resource="&obo;BFO_0000050"/>
    </owl:ObjectProperty>
    <owl:Axiom>
        <oboInOwl:hasDbXref rdf:datatype="&xsd;string">BSPO:PATO_mtg_2009</oboInOwl:hasDbXref>
        <owl:annotatedTarget rdf:datatype="&xsd;string">x in_distal_side_of y &lt;=&gt; if y is subdivided into two proximal and distal portions, y is part_of the distal portion.</owl:annotatedTarget>
        <owl:annotatedSource rdf:resource="&obo;BSPO_0000125"/>
        <owl:annotatedProperty rdf:resource="&obo;IAO_0000115"/>
    </owl:Axiom>
    


    <!-- http://purl.obolibrary.org/obo/BSPO_0000126 -->

    <owl:ObjectProperty rdf:about="&obo;BSPO_0000126">
        <rdfs:label rdf:datatype="&xsd;string">in_lateral_side_of</rdfs:label>
        <oboInOwl:hasDbXref rdf:datatype="&xsd;string">BSPO:0000126</oboInOwl:hasDbXref>
        <obo:IAO_0000115 rdf:datatype="&xsd;string">X in_lateral_side_of Y &lt;=&gt; if X is in_left_side_of Y or X is in_right_side_of Y. X is often, but not always a paired structure</obo:IAO_0000115>
        <oboInOwl:id rdf:datatype="&xsd;string">in_lateral_side_of</oboInOwl:id>
        <oboInOwl:hasOBONamespace rdf:datatype="&xsd;string">spatial</oboInOwl:hasOBONamespace>
        <rdfs:subPropertyOf rdf:resource="&obo;BFO_0000050"/>
    </owl:ObjectProperty>
    <owl:Axiom>
        <oboInOwl:hasDbXref rdf:datatype="&xsd;string">UBERON:cjm</oboInOwl:hasDbXref>
        <owl:annotatedTarget rdf:datatype="&xsd;string">X in_lateral_side_of Y &lt;=&gt; if X is in_left_side_of Y or X is in_right_side_of Y. X is often, but not always a paired structure</owl:annotatedTarget>
        <owl:annotatedSource rdf:resource="&obo;BSPO_0000126"/>
        <owl:annotatedProperty rdf:resource="&obo;IAO_0000115"/>
    </owl:Axiom>
    


    <!-- http://purl.obolibrary.org/obo/BSPO_0001100 -->

    <owl:ObjectProperty rdf:about="&obo;BSPO_0001100">
        <rdfs:label rdf:datatype="&xsd;string">in_superficial_part_of</rdfs:label>
        <oboInOwl:hasDbXref rdf:datatype="&xsd;string">BSPO:0001100</oboInOwl:hasDbXref>
        <obo:IAO_0000115 rdf:datatype="&xsd;string">X superficial_part_of Y &lt;=&gt; if Y is subdivided into two superficial and deep portions, X is part_of the superficial portion.</obo:IAO_0000115>
        <oboInOwl:id rdf:datatype="&xsd;string">in_superficial_part_of</oboInOwl:id>
        <oboInOwl:hasOBONamespace rdf:datatype="&xsd;string">spatial</oboInOwl:hasOBONamespace>
        <rdfs:subPropertyOf rdf:resource="&obo;BFO_0000050"/>
    </owl:ObjectProperty>
    <owl:Axiom>
        <oboInOwl:hasDbXref rdf:datatype="&xsd;string">BSPO:cjm</oboInOwl:hasDbXref>
        <owl:annotatedTarget rdf:datatype="&xsd;string">X superficial_part_of Y &lt;=&gt; if Y is subdivided into two superficial and deep portions, X is part_of the superficial portion.</owl:annotatedTarget>
        <owl:annotatedSource rdf:resource="&obo;BSPO_0001100"/>
        <owl:annotatedProperty rdf:resource="&obo;IAO_0000115"/>
    </owl:Axiom>
    


    <!-- http://purl.obolibrary.org/obo/BSPO_0001101 -->

    <owl:ObjectProperty rdf:about="&obo;BSPO_0001101">
        <rdfs:label rdf:datatype="&xsd;string">in_deep_part_of</rdfs:label>
        <oboInOwl:hasDbXref rdf:datatype="&xsd;string">BSPO:0001101</oboInOwl:hasDbXref>
        <obo:IAO_0000115 rdf:datatype="&xsd;string">X superficial_part_of Y &lt;=&gt; if Y is subdivided into two superficial and deep portions, X is part_of the deep portion.</obo:IAO_0000115>
        <oboInOwl:id rdf:datatype="&xsd;string">in_deep_part_of</oboInOwl:id>
        <oboInOwl:hasOBONamespace rdf:datatype="&xsd;string">spatial</oboInOwl:hasOBONamespace>
        <rdfs:subPropertyOf rdf:resource="&obo;BFO_0000050"/>
    </owl:ObjectProperty>
    <owl:Axiom>
        <oboInOwl:hasDbXref rdf:datatype="&xsd;string">BSPO:cjm</oboInOwl:hasDbXref>
        <owl:annotatedTarget rdf:datatype="&xsd;string">X superficial_part_of Y &lt;=&gt; if Y is subdivided into two superficial and deep portions, X is part_of the deep portion.</owl:annotatedTarget>
        <owl:annotatedSource rdf:resource="&obo;BSPO_0001101"/>
        <owl:annotatedProperty rdf:resource="&obo;IAO_0000115"/>
    </owl:Axiom>
    


    <!-- http://purl.obolibrary.org/obo/BSPO_0001106 -->

    <owl:ObjectProperty rdf:about="&obo;BSPO_0001106">
        <rdfs:label rdf:datatype="&xsd;string">proximalmost_part_of</rdfs:label>
        <oboInOwl:hasDbXref rdf:datatype="&xsd;string">BSPO:0001106</oboInOwl:hasDbXref>
        <obo:IAO_0000115 rdf:datatype="&xsd;string">X proximalmost_part_of Y &lt;=&gt; X is in_proximal_side_of Y and X is adjacent_to the proximal boundary of Y</obo:IAO_0000115>
        <oboInOwl:id rdf:datatype="&xsd;string">proximalmost_part_of</oboInOwl:id>
        <oboInOwl:hasOBONamespace rdf:datatype="&xsd;string">spatial</oboInOwl:hasOBONamespace>
        <rdfs:subPropertyOf rdf:resource="&obo;BSPO_0000124"/>
    </owl:ObjectProperty>
    <owl:Axiom>
        <owl:annotatedTarget rdf:datatype="&xsd;string">X proximalmost_part_of Y &lt;=&gt; X is in_proximal_side_of Y and X is adjacent_to the proximal boundary of Y</owl:annotatedTarget>
        <oboInOwl:hasDbXref rdf:datatype="&xsd;string">https://orcid.org/0000-0002-6601-2165</oboInOwl:hasDbXref>
        <owl:annotatedSource rdf:resource="&obo;BSPO_0001106"/>
        <owl:annotatedProperty rdf:resource="&obo;IAO_0000115"/>
    </owl:Axiom>
    


    <!-- http://purl.obolibrary.org/obo/BSPO_0001107 -->

    <owl:ObjectProperty rdf:about="&obo;BSPO_0001107">
        <rdfs:label rdf:datatype="&xsd;string">immediately_deep_to</rdfs:label>
        <oboInOwl:hasDbXref rdf:datatype="&xsd;string">BSPO:0001107</oboInOwl:hasDbXref>
        <oboInOwl:id rdf:datatype="&xsd;string">immediately_deep_to</oboInOwl:id>
        <oboInOwl:hasOBONamespace rdf:datatype="&xsd;string">spatial</oboInOwl:hasOBONamespace>
        <obo:IAO_0000115 rdf:datatype="&xsd;string">x immediately_deep_to y iff x deep_to y and x is contiguous with y.</obo:IAO_0000115>
        <rdfs:subPropertyOf rdf:resource="&obo;BSPO_0000107"/>
        <owl:inverseOf rdf:resource="&obo;BSPO_0015014"/>
    </owl:ObjectProperty>
    <owl:Axiom>
        <oboInOwl:hasDbXref rdf:datatype="&xsd;string">BSPO:curators</oboInOwl:hasDbXref>
        <owl:annotatedTarget rdf:datatype="&xsd;string">x immediately_deep_to y iff x deep_to y and x is contiguous with y.</owl:annotatedTarget>
        <owl:annotatedSource rdf:resource="&obo;BSPO_0001107"/>
        <owl:annotatedProperty rdf:resource="&obo;IAO_0000115"/>
    </owl:Axiom>
    


    <!-- http://purl.obolibrary.org/obo/BSPO_0001108 -->

    <owl:ObjectProperty rdf:about="&obo;BSPO_0001108">
        <rdfs:label rdf:datatype="&xsd;string">distalmost_part_of</rdfs:label>
        <oboInOwl:hasDbXref rdf:datatype="&xsd;string">BSPO:0001108</oboInOwl:hasDbXref>
        <obo:IAO_0000115 rdf:datatype="&xsd;string">X distalmost_part_of Y &lt;=&gt; X is in_distal_side_of Y and X is adjacent_to the distal boundary of Y</obo:IAO_0000115>
        <oboInOwl:id rdf:datatype="&xsd;string">distalmost_part_of</oboInOwl:id>
        <oboInOwl:hasOBONamespace rdf:datatype="&xsd;string">spatial</oboInOwl:hasOBONamespace>
        <rdfs:subPropertyOf rdf:resource="&obo;BSPO_0000125"/>
    </owl:ObjectProperty>
    <owl:Axiom>
        <owl:annotatedTarget rdf:datatype="&xsd;string">X distalmost_part_of Y &lt;=&gt; X is in_distal_side_of Y and X is adjacent_to the distal boundary of Y</owl:annotatedTarget>
        <oboInOwl:hasDbXref rdf:datatype="&xsd;string">https://orcid.org/0000-0002-6601-2165</oboInOwl:hasDbXref>
        <owl:annotatedSource rdf:resource="&obo;BSPO_0001108"/>
        <owl:annotatedProperty rdf:resource="&obo;IAO_0000115"/>
    </owl:Axiom>
    


    <!-- http://purl.obolibrary.org/obo/BSPO_0001113 -->

    <owl:ObjectProperty rdf:about="&obo;BSPO_0001113">
        <rdfs:label rdf:datatype="&xsd;string">preaxialmost_part_of</rdfs:label>
        <oboInOwl:hasDbXref rdf:datatype="&xsd;string">BSPO:0001113</oboInOwl:hasDbXref>
        <oboInOwl:id rdf:datatype="&xsd;string">preaxialmost_part_of</oboInOwl:id>
        <oboInOwl:hasOBONamespace rdf:datatype="&xsd;string">spatial</oboInOwl:hasOBONamespace>
        <rdfs:subPropertyOf rdf:resource="&obo;BFO_0000050"/>
    </owl:ObjectProperty>
    


    <!-- http://purl.obolibrary.org/obo/BSPO_0001114 -->

    <owl:ObjectProperty rdf:about="&obo;BSPO_0001114">
        <rdf:type rdf:resource="&owl;TransitiveProperty"/>
        <rdfs:label rdf:datatype="&xsd;string">postaxial_to</rdfs:label>
        <oboInOwl:hasDbXref rdf:datatype="&xsd;string">BSPO:0001114</oboInOwl:hasDbXref>
        <oboInOwl:id rdf:datatype="&xsd;string">postaxial_to</oboInOwl:id>
        <oboInOwl:hasRelatedSynonym rdf:datatype="&xsd;string">posterior_to (developmentally)</oboInOwl:hasRelatedSynonym>
        <oboInOwl:hasOBONamespace rdf:datatype="&xsd;string">spatial</oboInOwl:hasOBONamespace>
        <obo:IAO_0000115 rdf:datatype="&xsd;string">x preaxial_to y iff x is further along the preaxial-postaxial axis than y, towards the postaxial side.</obo:IAO_0000115>
    </owl:ObjectProperty>
    <owl:Axiom>
        <oboInOwl:hasDbXref rdf:datatype="&xsd;string">MA:th</oboInOwl:hasDbXref>
        <owl:annotatedTarget rdf:datatype="&xsd;string">posterior_to (developmentally)</owl:annotatedTarget>
        <owl:annotatedSource rdf:resource="&obo;BSPO_0001114"/>
        <owl:annotatedProperty rdf:resource="&oboInOwl;hasRelatedSynonym"/>
    </owl:Axiom>
    <owl:Axiom>
        <oboInOwl:hasDbXref rdf:datatype="&xsd;string">http://medical-dictionary.thefreedictionary.com/postaxial</oboInOwl:hasDbXref>
        <owl:annotatedTarget rdf:datatype="&xsd;string">x preaxial_to y iff x is further along the preaxial-postaxial axis than y, towards the postaxial side.</owl:annotatedTarget>
        <owl:annotatedSource rdf:resource="&obo;BSPO_0001114"/>
        <owl:annotatedProperty rdf:resource="&obo;IAO_0000115"/>
    </owl:Axiom>
    


    <!-- http://purl.obolibrary.org/obo/BSPO_0001115 -->

    <owl:ObjectProperty rdf:about="&obo;BSPO_0001115">
        <rdfs:label rdf:datatype="&xsd;string">postaxialmost_part_of</rdfs:label>
        <oboInOwl:hasDbXref rdf:datatype="&xsd;string">BSPO:0001115</oboInOwl:hasDbXref>
        <oboInOwl:id rdf:datatype="&xsd;string">postaxialmost_part_of</oboInOwl:id>
        <oboInOwl:hasOBONamespace rdf:datatype="&xsd;string">spatial</oboInOwl:hasOBONamespace>
        <rdfs:subPropertyOf rdf:resource="&obo;BFO_0000050"/>
    </owl:ObjectProperty>
    


    <!-- http://purl.obolibrary.org/obo/BSPO_0005001 -->

    <owl:ObjectProperty rdf:about="&obo;BSPO_0005001">
        <rdfs:label rdf:datatype="&xsd;string">intersects_midsagittal_plane_of</rdfs:label>
        <oboInOwl:hasDbXref rdf:datatype="&xsd;string">BSPO:0005001</oboInOwl:hasDbXref>
        <obo:IAO_0000115 rdf:datatype="&xsd;string">X intersects_median_plane of iff X crosses the midine plane of Y.</obo:IAO_0000115>
        <oboInOwl:id rdf:datatype="&xsd;string">intersects_midsagittal_plane_of</oboInOwl:id>
        <oboInOwl:hasOBONamespace rdf:datatype="&xsd;string">spatial</oboInOwl:hasOBONamespace>
        <rdfs:subPropertyOf rdf:resource="&obo;BFO_0000050"/>
    </owl:ObjectProperty>
    


    <!-- http://purl.obolibrary.org/obo/BSPO_0015001 -->

    <owl:ObjectProperty rdf:about="&obo;BSPO_0015001">
        <rdfs:label rdf:datatype="&xsd;string">finishes_axis</rdfs:label>
        <rdfs:comment rdf:datatype="&xsd;string">A directional axis can be divided by a plane. Following Allen Interval Algebra terminology we say that the side on which the axis initiates starts the axis, with the other side finishing the axis. If s finishes_axis x, and x has_end_point p, then x overlaps p</rdfs:comment>
        <oboInOwl:hasDbXref rdf:datatype="&xsd;string">BSPO:0015001</oboInOwl:hasDbXref>
        <oboInOwl:id rdf:datatype="&xsd;string">finishes_axis</oboInOwl:id>
        <oboInOwl:hasOBONamespace rdf:datatype="&xsd;string">spatial</oboInOwl:hasOBONamespace>
        <rdfs:range rdf:resource="&obo;BSPO_0000010"/>
        <rdfs:domain rdf:resource="&obo;BSPO_0000054"/>
    </owl:ObjectProperty>
    


    <!-- http://purl.obolibrary.org/obo/BSPO_0015002 -->

    <owl:ObjectProperty rdf:about="&obo;BSPO_0015002">
        <rdfs:label rdf:datatype="&xsd;string">follows_axis</rdfs:label>
        <oboInOwl:hasDbXref rdf:datatype="&xsd;string">BSPO:0015002</oboInOwl:hasDbXref>
        <oboInOwl:id rdf:datatype="&xsd;string">follows_axis</oboInOwl:id>
        <oboInOwl:hasOBONamespace rdf:datatype="&xsd;string">spatial</oboInOwl:hasOBONamespace>
        <rdfs:range rdf:resource="&obo;BSPO_0000010"/>
    </owl:ObjectProperty>
    


    <!-- http://purl.obolibrary.org/obo/BSPO_0015003 -->

    <owl:ObjectProperty rdf:about="&obo;BSPO_0015003">
        <rdfs:label rdf:datatype="&xsd;string">has_axis</rdfs:label>
        <oboInOwl:hasDbXref rdf:datatype="&xsd;string">BSPO:0015003</oboInOwl:hasDbXref>
        <oboInOwl:id rdf:datatype="&xsd;string">has_axis</oboInOwl:id>
        <oboInOwl:hasOBONamespace rdf:datatype="&xsd;string">spatial</oboInOwl:hasOBONamespace>
    </owl:ObjectProperty>
    


    <!-- http://purl.obolibrary.org/obo/BSPO_0015004 -->

    <owl:ObjectProperty rdf:about="&obo;BSPO_0015004">
        <rdfs:label rdf:datatype="&xsd;string">has_end_point</rdfs:label>
        <obo:IAO_0000115 rdf:datatype="&xsd;string">A relation between an axis and a part of an organism, in which the part defines the initial point of the axis.</obo:IAO_0000115>
        <rdfs:comment rdf:datatype="&xsd;string">Axes can be defined in a given species by subtyping the relevant axis type and stating a end and end point</rdfs:comment>
        <oboInOwl:hasDbXref rdf:datatype="&xsd;string">BSPO:0015004</oboInOwl:hasDbXref>
        <oboInOwl:id rdf:datatype="&xsd;string">has_end_point</oboInOwl:id>
        <oboInOwl:hasOBONamespace rdf:datatype="&xsd;string">spatial</oboInOwl:hasOBONamespace>
        <rdfs:domain rdf:resource="&obo;BSPO_0000010"/>
        <rdfs:range rdf:resource="&obo;CARO_0000000"/>
    </owl:ObjectProperty>
    <owl:Axiom>
        <owl:annotatedTarget rdf:datatype="&xsd;string">A relation between an axis and a part of an organism, in which the part defines the initial point of the axis.</owl:annotatedTarget>
        <oboInOwl:hasDbXref rdf:datatype="&xsd;string">BSPO:cjm</oboInOwl:hasDbXref>
        <owl:annotatedSource rdf:resource="&obo;BSPO_0015004"/>
        <owl:annotatedProperty rdf:resource="&obo;IAO_0000115"/>
    </owl:Axiom>
    


    <!-- http://purl.obolibrary.org/obo/BSPO_0015005 -->

    <owl:ObjectProperty rdf:about="&obo;BSPO_0015005">
        <rdfs:label rdf:datatype="&xsd;string">orthogonal_to</rdfs:label>
        <oboInOwl:hasDbXref rdf:datatype="&xsd;string">BSPO:0015005</oboInOwl:hasDbXref>
        <obo:IAO_0000115 rdf:datatype="&xsd;string">crossing at right angles</obo:IAO_0000115>
        <oboInOwl:id rdf:datatype="&xsd;string">orthogonal_to</oboInOwl:id>
        <oboInOwl:hasOBONamespace rdf:datatype="&xsd;string">spatial</oboInOwl:hasOBONamespace>
        <rdfs:domain rdf:resource="&obo;BSPO_0000010"/>
        <rdfs:range rdf:resource="&obo;BSPO_0000400"/>
    </owl:ObjectProperty>
    <owl:Axiom>
        <oboInOwl:hasDbXref rdf:datatype="&xsd;string">BSPO:cjm</oboInOwl:hasDbXref>
        <owl:annotatedTarget rdf:datatype="&xsd;string">crossing at right angles</owl:annotatedTarget>
        <owl:annotatedSource rdf:resource="&obo;BSPO_0015005"/>
        <owl:annotatedProperty rdf:resource="&obo;IAO_0000115"/>
    </owl:Axiom>
    


    <!-- http://purl.obolibrary.org/obo/BSPO_0015006 -->

    <owl:ObjectProperty rdf:about="&obo;BSPO_0015006">
        <rdfs:label rdf:datatype="&xsd;string">passes_through</rdfs:label>
        <oboInOwl:hasDbXref rdf:datatype="&xsd;string">BSPO:0015006</oboInOwl:hasDbXref>
        <obo:IAO_0000115 rdf:datatype="&xsd;string">Intersects at two points.</obo:IAO_0000115>
        <oboInOwl:id rdf:datatype="&xsd;string">passes_through</oboInOwl:id>
        <oboInOwl:hasOBONamespace rdf:datatype="&xsd;string">spatial</oboInOwl:hasOBONamespace>
        <rdfs:domain rdf:resource="&obo;BSPO_0000010"/>
    </owl:ObjectProperty>
    <owl:Axiom>
        <oboInOwl:hasDbXref rdf:datatype="&xsd;string">BSPO:cjm</oboInOwl:hasDbXref>
        <owl:annotatedTarget rdf:datatype="&xsd;string">Intersects at two points.</owl:annotatedTarget>
        <owl:annotatedSource rdf:resource="&obo;BSPO_0015006"/>
        <owl:annotatedProperty rdf:resource="&obo;IAO_0000115"/>
    </owl:Axiom>
    


    <!-- http://purl.obolibrary.org/obo/BSPO_0015007 -->

    <owl:ObjectProperty rdf:about="&obo;BSPO_0015007">
        <rdfs:label rdf:datatype="&xsd;string">starts_axis</rdfs:label>
        <rdfs:comment rdf:datatype="&xsd;string">A directional axis can be divided by a plane. Following Allen Interval Algebra terminology we say that the side on which the axis initiates starts the axis, with the other side finishing the axis. . If s starts_axis x, and x has_start_point p, then x overlaps p</rdfs:comment>
        <oboInOwl:hasDbXref rdf:datatype="&xsd;string">BSPO:0015007</oboInOwl:hasDbXref>
        <oboInOwl:hasOBONamespace rdf:datatype="&xsd;string">spatial</oboInOwl:hasOBONamespace>
        <oboInOwl:id rdf:datatype="&xsd;string">starts_axis</oboInOwl:id>
        <rdfs:range rdf:resource="&obo;BSPO_0000010"/>
        <rdfs:domain rdf:resource="&obo;BSPO_0000054"/>
    </owl:ObjectProperty>
    


    <!-- http://purl.obolibrary.org/obo/BSPO_0015008 -->

    <owl:ObjectProperty rdf:about="&obo;BSPO_0015008">
        <rdfs:label rdf:datatype="&xsd;string">surface_of</rdfs:label>
        <oboInOwl:hasDbXref rdf:datatype="&xsd;string">BSPO:0015008</oboInOwl:hasDbXref>
        <rdfs:comment rdf:datatype="&xsd;string">placeholder. used for relation between anatomical surface and an anatomical side.</rdfs:comment>
        <oboInOwl:hasOBONamespace rdf:datatype="&xsd;string">spatial</oboInOwl:hasOBONamespace>
        <oboInOwl:id rdf:datatype="&xsd;string">surface_of</oboInOwl:id>
        <rdfs:domain rdf:resource="&obo;BSPO_0000005"/>
    </owl:ObjectProperty>
    


    <!-- http://purl.obolibrary.org/obo/BSPO_0015009 -->

    <owl:ObjectProperty rdf:about="&obo;BSPO_0015009">
        <rdfs:label rdf:datatype="&xsd;string">immediately_anterior_to</rdfs:label>
        <oboInOwl:hasDbXref rdf:datatype="&xsd;string">BSPO:0015009</oboInOwl:hasDbXref>
        <oboInOwl:id rdf:datatype="&xsd;string">immediately_anterior_to</oboInOwl:id>
        <oboInOwl:hasOBONamespace rdf:datatype="&xsd;string">spatial</oboInOwl:hasOBONamespace>
        <obo:IAO_0000115 rdf:datatype="&xsd;string">x immediately_anterior_to y iff x anterior_to y and x is contiguous with y.</obo:IAO_0000115>
        <rdfs:subPropertyOf rdf:resource="&obo;BSPO_0000096"/>
        <owl:inverseOf rdf:resource="&obo;BSPO_0015012"/>
    </owl:ObjectProperty>
    <owl:Axiom>
        <oboInOwl:hasDbXref rdf:datatype="&xsd;string">BSPO:curators</oboInOwl:hasDbXref>
        <owl:annotatedTarget rdf:datatype="&xsd;string">x immediately_anterior_to y iff x anterior_to y and x is contiguous with y.</owl:annotatedTarget>
        <owl:annotatedSource rdf:resource="&obo;BSPO_0015009"/>
        <owl:annotatedProperty rdf:resource="&obo;IAO_0000115"/>
    </owl:Axiom>
    


    <!-- http://purl.obolibrary.org/obo/BSPO_0015010 -->

    <owl:ObjectProperty rdf:about="&obo;BSPO_0015010">
        <rdfs:label rdf:datatype="&xsd;string">immediately_distal_to</rdfs:label>
        <oboInOwl:hasDbXref rdf:datatype="&xsd;string">BSPO:0015010</oboInOwl:hasDbXref>
        <oboInOwl:id rdf:datatype="&xsd;string">immediately_distal_to</oboInOwl:id>
        <oboInOwl:hasOBONamespace rdf:datatype="&xsd;string">spatial</oboInOwl:hasOBONamespace>
        <obo:IAO_0000115 rdf:datatype="&xsd;string">x immediately_distal_to y iff x distal_to y and x is contiguous with y.</obo:IAO_0000115>
        <rdfs:subPropertyOf rdf:resource="&obo;BSPO_0000097"/>
        <owl:inverseOf rdf:resource="&obo;BSPO_0015013"/>
    </owl:ObjectProperty>
    <owl:Axiom>
        <oboInOwl:hasDbXref rdf:datatype="&xsd;string">BSPO:curators</oboInOwl:hasDbXref>
        <owl:annotatedTarget rdf:datatype="&xsd;string">x immediately_distal_to y iff x distal_to y and x is contiguous with y.</owl:annotatedTarget>
        <owl:annotatedSource rdf:resource="&obo;BSPO_0015010"/>
        <owl:annotatedProperty rdf:resource="&obo;IAO_0000115"/>
    </owl:Axiom>
    


    <!-- http://purl.obolibrary.org/obo/BSPO_0015011 -->

    <owl:ObjectProperty rdf:about="&obo;BSPO_0015011">
        <rdfs:label rdf:datatype="&xsd;string">immediately_dorsal_to</rdfs:label>
        <oboInOwl:hasDbXref rdf:datatype="&xsd;string">BSPO:0015011</oboInOwl:hasDbXref>
        <oboInOwl:id rdf:datatype="&xsd;string">immediately_dorsal_to</oboInOwl:id>
        <oboInOwl:hasOBONamespace rdf:datatype="&xsd;string">spatial</oboInOwl:hasOBONamespace>
        <obo:IAO_0000115 rdf:datatype="&xsd;string">x immediately_dorsal_to y iff x dorsal_to y and x is contiguous with y.</obo:IAO_0000115>
        <rdfs:subPropertyOf rdf:resource="&obo;BSPO_0000098"/>
        <owl:inverseOf rdf:resource="&obo;BSPO_0015015"/>
    </owl:ObjectProperty>
    <owl:Axiom>
        <oboInOwl:hasDbXref rdf:datatype="&xsd;string">BSPO:curators</oboInOwl:hasDbXref>
        <owl:annotatedTarget rdf:datatype="&xsd;string">x immediately_dorsal_to y iff x dorsal_to y and x is contiguous with y.</owl:annotatedTarget>
        <owl:annotatedSource rdf:resource="&obo;BSPO_0015011"/>
        <owl:annotatedProperty rdf:resource="&obo;IAO_0000115"/>
    </owl:Axiom>
    


    <!-- http://purl.obolibrary.org/obo/BSPO_0015012 -->

    <owl:ObjectProperty rdf:about="&obo;BSPO_0015012">
        <rdfs:label rdf:datatype="&xsd;string">immediately_posterior_to</rdfs:label>
        <oboInOwl:hasDbXref rdf:datatype="&xsd;string">BSPO:0015012</oboInOwl:hasDbXref>
        <oboInOwl:id rdf:datatype="&xsd;string">immediately_posterior_to</oboInOwl:id>
        <oboInOwl:hasOBONamespace rdf:datatype="&xsd;string">spatial</oboInOwl:hasOBONamespace>
        <obo:IAO_0000115 rdf:datatype="&xsd;string">x immediately_posterior_to y iff x posterior_to y and x is contiguous with y.</obo:IAO_0000115>
        <rdfs:subPropertyOf rdf:resource="&obo;BSPO_0000099"/>
    </owl:ObjectProperty>
    <owl:Axiom>
        <oboInOwl:hasDbXref rdf:datatype="&xsd;string">BSPO:curators</oboInOwl:hasDbXref>
        <owl:annotatedTarget rdf:datatype="&xsd;string">x immediately_posterior_to y iff x posterior_to y and x is contiguous with y.</owl:annotatedTarget>
        <owl:annotatedSource rdf:resource="&obo;BSPO_0015012"/>
        <owl:annotatedProperty rdf:resource="&obo;IAO_0000115"/>
    </owl:Axiom>
    


    <!-- http://purl.obolibrary.org/obo/BSPO_0015013 -->

    <owl:ObjectProperty rdf:about="&obo;BSPO_0015013">
        <rdfs:label rdf:datatype="&xsd;string">immediately_proximal_to</rdfs:label>
        <oboInOwl:hasDbXref rdf:datatype="&xsd;string">BSPO:0015013</oboInOwl:hasDbXref>
        <oboInOwl:id rdf:datatype="&xsd;string">immediately_proximal_to</oboInOwl:id>
        <oboInOwl:hasOBONamespace rdf:datatype="&xsd;string">spatial</oboInOwl:hasOBONamespace>
        <obo:IAO_0000115 rdf:datatype="&xsd;string">x immediately_proximal_to y iff x proximal_to y and x is contiguous with y.</obo:IAO_0000115>
        <rdfs:subPropertyOf rdf:resource="&obo;BSPO_0000100"/>
    </owl:ObjectProperty>
    <owl:Axiom>
        <oboInOwl:hasDbXref rdf:datatype="&xsd;string">BSPO:curators</oboInOwl:hasDbXref>
        <owl:annotatedTarget rdf:datatype="&xsd;string">x immediately_proximal_to y iff x proximal_to y and x is contiguous with y.</owl:annotatedTarget>
        <owl:annotatedSource rdf:resource="&obo;BSPO_0015013"/>
        <owl:annotatedProperty rdf:resource="&obo;IAO_0000115"/>
    </owl:Axiom>
    


    <!-- http://purl.obolibrary.org/obo/BSPO_0015014 -->

    <owl:ObjectProperty rdf:about="&obo;BSPO_0015014">
        <rdfs:label rdf:datatype="&xsd;string">immediately_superficial_to</rdfs:label>
        <oboInOwl:hasDbXref rdf:datatype="&xsd;string">BSPO:0015014</oboInOwl:hasDbXref>
        <oboInOwl:id rdf:datatype="&xsd;string">immediately_superficial_to</oboInOwl:id>
        <oboInOwl:hasOBONamespace rdf:datatype="&xsd;string">spatial</oboInOwl:hasOBONamespace>
        <obo:IAO_0000115 rdf:datatype="&xsd;string">x immediately_superficial_to y iff x superficial_to y and x is contiguous with y.</obo:IAO_0000115>
        <rdfs:subPropertyOf rdf:resource="&obo;BSPO_0000108"/>
    </owl:ObjectProperty>
    <owl:Axiom>
        <oboInOwl:hasDbXref rdf:datatype="&xsd;string">BSPO:curators</oboInOwl:hasDbXref>
        <owl:annotatedTarget rdf:datatype="&xsd;string">x immediately_superficial_to y iff x superficial_to y and x is contiguous with y.</owl:annotatedTarget>
        <owl:annotatedSource rdf:resource="&obo;BSPO_0015014"/>
        <owl:annotatedProperty rdf:resource="&obo;IAO_0000115"/>
    </owl:Axiom>
    


    <!-- http://purl.obolibrary.org/obo/BSPO_0015015 -->

    <owl:ObjectProperty rdf:about="&obo;BSPO_0015015">
        <rdfs:label rdf:datatype="&xsd;string">immediately_ventral_to</rdfs:label>
        <oboInOwl:hasDbXref rdf:datatype="&xsd;string">BSPO:0015015</oboInOwl:hasDbXref>
        <oboInOwl:id rdf:datatype="&xsd;string">immediately_ventral_to</oboInOwl:id>
        <oboInOwl:hasOBONamespace rdf:datatype="&xsd;string">spatial</oboInOwl:hasOBONamespace>
        <obo:IAO_0000115 rdf:datatype="&xsd;string">x immediately_ventral_to y iff x ventral_to y and x is contiguous with y.</obo:IAO_0000115>
        <rdfs:subPropertyOf rdf:resource="&obo;BSPO_0000102"/>
    </owl:ObjectProperty>
    <owl:Axiom>
        <oboInOwl:hasDbXref rdf:datatype="&xsd;string">BSPO:curators</oboInOwl:hasDbXref>
        <owl:annotatedTarget rdf:datatype="&xsd;string">x immediately_ventral_to y iff x ventral_to y and x is contiguous with y.</owl:annotatedTarget>
        <owl:annotatedSource rdf:resource="&obo;BSPO_0015015"/>
        <owl:annotatedProperty rdf:resource="&obo;IAO_0000115"/>
    </owl:Axiom>
    


    <!-- http://purl.obolibrary.org/obo/BSPO_0015016 -->

    <owl:ObjectProperty rdf:about="&obo;BSPO_0015016">
        <rdfs:label rdf:datatype="&xsd;string">immediately_left_of</rdfs:label>
        <oboInOwl:hasDbXref rdf:datatype="&xsd;string">BSPO:0015016</oboInOwl:hasDbXref>
        <oboInOwl:id rdf:datatype="&xsd;string">immediately_left_of</oboInOwl:id>
        <oboInOwl:hasOBONamespace rdf:datatype="&xsd;string">spatial</oboInOwl:hasOBONamespace>
        <obo:IAO_0000115 rdf:datatype="&xsd;string">x immediately_left_of y iff x left_of y and x is contiguous with y.</obo:IAO_0000115>
        <rdfs:subPropertyOf rdf:resource="&obo;BSPO_0000110"/>
        <owl:inverseOf rdf:resource="&obo;BSPO_0015017"/>
    </owl:ObjectProperty>
    <owl:Axiom>
        <oboInOwl:hasDbXref rdf:datatype="&xsd;string">BSPO:curators</oboInOwl:hasDbXref>
        <owl:annotatedTarget rdf:datatype="&xsd;string">x immediately_left_of y iff x left_of y and x is contiguous with y.</owl:annotatedTarget>
        <owl:annotatedSource rdf:resource="&obo;BSPO_0015016"/>
        <owl:annotatedProperty rdf:resource="&obo;IAO_0000115"/>
    </owl:Axiom>
    


    <!-- http://purl.obolibrary.org/obo/BSPO_0015017 -->

    <owl:ObjectProperty rdf:about="&obo;BSPO_0015017">
        <rdfs:label rdf:datatype="&xsd;string">immediately_right_of</rdfs:label>
        <oboInOwl:hasDbXref rdf:datatype="&xsd;string">BSPO:0015017</oboInOwl:hasDbXref>
        <oboInOwl:id rdf:datatype="&xsd;string">immediately_right_of</oboInOwl:id>
        <oboInOwl:hasOBONamespace rdf:datatype="&xsd;string">spatial</oboInOwl:hasOBONamespace>
        <obo:IAO_0000115 rdf:datatype="&xsd;string">x immediately_right_of y iff x right_of y and x is contiguous with y.</obo:IAO_0000115>
        <rdfs:subPropertyOf rdf:resource="&obo;BSPO_0000111"/>
    </owl:ObjectProperty>
    <owl:Axiom>
        <oboInOwl:hasDbXref rdf:datatype="&xsd;string">BSPO:curators</oboInOwl:hasDbXref>
        <owl:annotatedTarget rdf:datatype="&xsd;string">x immediately_right_of y iff x right_of y and x is contiguous with y.</owl:annotatedTarget>
        <owl:annotatedSource rdf:resource="&obo;BSPO_0015017"/>
        <owl:annotatedProperty rdf:resource="&obo;IAO_0000115"/>
    </owl:Axiom>
    


    <!-- http://purl.obolibrary.org/obo/BSPO_1000000 -->

    <owl:ObjectProperty rdf:about="&obo;BSPO_1000000">
        <rdf:type rdf:resource="&owl;TransitiveProperty"/>
        <rdfs:label rdf:datatype="&xsd;string">preaxial_to</rdfs:label>
        <oboInOwl:hasDbXref rdf:datatype="&xsd;string">BSPO:1000000</oboInOwl:hasDbXref>
        <oboInOwl:hasRelatedSynonym rdf:datatype="&xsd;string">anterior_to (developmentally)</oboInOwl:hasRelatedSynonym>
        <oboInOwl:hasRelatedSynonym rdf:datatype="&xsd;string">lateral (radial) to</oboInOwl:hasRelatedSynonym>
        <oboInOwl:hasRelatedSynonym rdf:datatype="&xsd;string">medial (tibial) to</oboInOwl:hasRelatedSynonym>
        <oboInOwl:id rdf:datatype="&xsd;string">preaxial_to</oboInOwl:id>
        <oboInOwl:hasOBONamespace rdf:datatype="&xsd;string">spatial</oboInOwl:hasOBONamespace>
        <obo:IAO_0000115 rdf:datatype="&xsd;string">x preaxial_to y iff x is further along the preaxial-postaxial axis than y, towards the front.</obo:IAO_0000115>
    </owl:ObjectProperty>
    <owl:Axiom>
        <oboInOwl:hasDbXref rdf:datatype="&xsd;string">MA:th</oboInOwl:hasDbXref>
        <owl:annotatedTarget rdf:datatype="&xsd;string">anterior_to (developmentally)</owl:annotatedTarget>
        <owl:annotatedSource rdf:resource="&obo;BSPO_1000000"/>
        <owl:annotatedProperty rdf:resource="&oboInOwl;hasRelatedSynonym"/>
    </owl:Axiom>
    <owl:Axiom>
        <oboInOwl:hasDbXref rdf:datatype="&xsd;string">http://medical-dictionary.thefreedictionary.com/preaxial</oboInOwl:hasDbXref>
        <owl:annotatedTarget rdf:datatype="&xsd;string">x preaxial_to y iff x is further along the preaxial-postaxial axis than y, towards the front.</owl:annotatedTarget>
        <owl:annotatedSource rdf:resource="&obo;BSPO_1000000"/>
        <owl:annotatedProperty rdf:resource="&obo;IAO_0000115"/>
    </owl:Axiom>
    


    <!-- http://purl.obolibrary.org/obo/CDAO_0000164 -->

    <owl:ObjectProperty rdf:about="&obo;CDAO_0000164">
        <rdfs:label>has_external_reference</rdfs:label>
    </owl:ObjectProperty>
    


    <!-- http://purl.obolibrary.org/obo/CDAO_0000184 -->

    <owl:ObjectProperty rdf:about="&obo;CDAO_0000184">
        <rdfs:label>has_state</rdfs:label>
    </owl:ObjectProperty>
    


    <!-- http://purl.obolibrary.org/obo/CDAO_0000191 -->

    <owl:ObjectProperty rdf:about="&obo;CDAO_0000191">
        <rdfs:label>belongs_to_TU</rdfs:label>
    </owl:ObjectProperty>
    


    <!-- http://purl.obolibrary.org/obo/CDAO_0000205 -->

    <owl:ObjectProperty rdf:about="&obo;CDAO_0000205">
        <rdfs:label>belongs_to_character</rdfs:label>
    </owl:ObjectProperty>
    


    <!-- http://purl.obolibrary.org/obo/IAO_0000039 -->

    <owl:ObjectProperty rdf:about="&obo;IAO_0000039">
        <rdf:type rdf:resource="&owl;FunctionalProperty"/>
        <rdfs:label xml:lang="en">has measurement unit label</rdfs:label>
        <obo:IAO_0000111 xml:lang="en">has measurement unit label</obo:IAO_0000111>
        <rdfs:subPropertyOf rdf:resource="&obo;BFO_0000051"/>
        <rdfs:range rdf:resource="&obo;IAO_0000003"/>
    </owl:ObjectProperty>
    


    <!-- http://purl.obolibrary.org/obo/IAO_0000135 -->

    <owl:ObjectProperty rdf:about="&obo;IAO_0000135">
        <rdfs:label rdf:datatype="&xsd;string">obsolete_specifically denotes</rdfs:label>
        <obo:IAO_0000116 rdf:datatype="&xsd;string">8/6/2009 Alan Ruttenberg: The suggestions is to deprecate specific and generically denotes in favor of a single denote relationship that corresponds to the generic sense</obo:IAO_0000116>
        <obo:IAO_0000117 rdf:datatype="&xsd;string">Alan Ruttenberg</obo:IAO_0000117>
        <obo:IAO_0000119 rdf:datatype="&xsd;string">Smith, Ceusters, Ruttenberg, 2000 years of philosophy</obo:IAO_0000119>
        <obo:IAO_0000112 rdf:datatype="&xsd;string">The process of creation is, for example,  writing down on paper the name of a friend by deliberately creating a certain pattern using ink.

Here the ink + paper is the independent continuant and the carrier is the pattern in the ink.

c = pattern in the ink
b = paper + ink
r = friend</obo:IAO_0000112>
        <obo:IAO_0000115 rdf:datatype="&xsd;string">c specifically denotes r =def 
r is a portion of reality
&amp; c is a particular quality
&amp; c depends specifically on some independent continuant b 
&amp; b acquired c as the result of the achievement of an objective to enable pointing to r repeatedly. 

Marked means there is a changed or additional quality of the bearer - the  quality is the information carrier.

Case 1
Memory trace as mark created when reading some description of some friend. The trace can denote.

Case 2
Pattern of ink arrayed on paper as mark when writing down a friend&apos;s name

Case 3
Pattern of magnetic domains on scattered pieces of a hard disk platter as mark when saving a file.</obo:IAO_0000115>
        <obo:IAO_0000111 rdf:datatype="&xsd;string">obsolete_specifically denotes</obo:IAO_0000111>
        <obo:IAO_0000116 rdf:datatype="&xsd;string">see http://code.google.com/p/information-artifact-ontology/issues/detail?id=25&amp;q=denote</obo:IAO_0000116>
        <owl:deprecated rdf:datatype="&xsd;boolean">true</owl:deprecated>
        <obo:IAO_0000231 rdf:resource="&obo;IAO_0000103"/>
        <obo:IAO_0000114 rdf:resource="&obo;IAO_0000125"/>
        <rdfs:subPropertyOf rdf:resource="&oboInOwl;ObsoleteProperty"/>
    </owl:ObjectProperty>
    


    <!-- http://purl.obolibrary.org/obo/IAO_0000136 -->

    <owl:ObjectProperty rdf:about="&obo;IAO_0000136">
        <rdfs:label xml:lang="en">is about</rdfs:label>
        <obo:IAO_0000116 xml:lang="en">7/6/2009 Alan Ruttenberg. Following discussion with Jonathan Rees, and introduction of &quot;mentions&quot; relation. Weaken the is_about relationship to be primitive. 

We will try to build it back up by elaborating the various subproperties that are more precisely defined.

Some currently missing phenomena that should be considered &quot;about&quot; are predications - &quot;The only person who knows the answer is sitting beside me&quot; , Allegory, Satire, and other literary forms that can be topical without explicitly mentioning the topic.</obo:IAO_0000116>
        <obo:IAO_0000119 xml:lang="en">Smith, Ceusters, Ruttenberg, 2000 years of philosophy</obo:IAO_0000119>
        <obo:IAO_0000112 xml:lang="en">This document is about information artifacts and their representations</obo:IAO_0000112>
        <obo:IAO_0000111 xml:lang="en">is about</obo:IAO_0000111>
        <obo:IAO_0000115 xml:lang="en">is_about is a (currently) primitive relation that relates an information artifact to an entity.</obo:IAO_0000115>
        <obo:IAO_0000117 xml:lang="en">person:Alan Ruttenberg</obo:IAO_0000117>
        <rdfs:domain rdf:resource="&obo;IAO_0000030"/>
        <obo:IAO_0000114 rdf:resource="&obo;IAO_0000125"/>
    </owl:ObjectProperty>
    


    <!-- http://purl.obolibrary.org/obo/IAO_0000142 -->

    <owl:ObjectProperty rdf:about="&obo;IAO_0000142">
        <rdfs:label xml:lang="en">mentions</rdfs:label>
        <obo:IAO_0000116 xml:lang="en">7/6/2009 Alan Ruttenberg. P4 RC1 munges our GCI so remove it for now: mentions some entity equivalentTo has_part some (&apos;generically denotes&apos; some entity)</obo:IAO_0000116>
        <obo:IAO_0000116 xml:lang="en">7/6/2009 Alan Ruttenberg: Add this relation following conversation with Jonathan Rees that N&amp;S GCI for is_about was too strong. Really it was simply sufficient. To effect this change we introduce this relation, which is subproperty of is_about, and have previous GCI use this relation &quot;mentions&quot; in it&apos;s (logical) definition</obo:IAO_0000116>
        <obo:IAO_0000115 xml:lang="en">An information artifact IA mentions an entity E exactly when it has a component/part that denotes E</obo:IAO_0000115>
        <obo:IAO_0000117 xml:lang="en">PERSON: Jonathan Rees</obo:IAO_0000117>
        <obo:IAO_0000117 xml:lang="en">Person: Alan Ruttenberg</obo:IAO_0000117>
        <obo:IAO_0000111 xml:lang="en">mentions</obo:IAO_0000111>
        <obo:IAO_0000114 rdf:resource="&obo;IAO_0000125"/>
        <rdfs:subPropertyOf rdf:resource="&obo;IAO_0000136"/>
    </owl:ObjectProperty>
    


    <!-- http://purl.obolibrary.org/obo/IAO_0000219 -->

    <owl:ObjectProperty rdf:about="&obo;IAO_0000219">
        <rdfs:label>denotes</rdfs:label>
        <rdfs:label xml:lang="en">denotes</rdfs:label>
        <rdfs:comment xml:lang="en"></rdfs:comment>
        <obo:IAO_0000116 xml:lang="en">2009-11-10 Alan Ruttenberg. Old definition said the following to emphasize the generic nature of this relation. We no longer have &apos;specifically denotes&apos;, which would have been primitive, so make this relation primitive.
g denotes r =def 
r is a portion of reality
there is some c that is a concretization of g 
every c that is a concretization of g specifically denotes r</obo:IAO_0000116>
        <obo:IAO_0000112 xml:lang="en">A person&apos;s name denotes the person. A variable name in a computer program denotes some piece of memory. Lexically equivalent strings can denote different things, for instance &quot;Alan&quot; can denote different people. In each case of use, there is a case of the denotation relation obtaining, between &quot;Alan&quot; and the person that is being named.</obo:IAO_0000112>
        <obo:IAO_0000119 xml:lang="en">Conversations with Barry Smith, Werner Ceusters, Bjoern Peters, Michel Dumontier, Melanie Courtot, James Malone, Bill Hogan</obo:IAO_0000119>
        <obo:IAO_0000111 xml:lang="en">denotes</obo:IAO_0000111>
        <obo:IAO_0000115 xml:lang="en">denotes is a primitive, instance-level, relation obtaining between an information content entity and some portion of reality. Denotation is what happens when someone creates an information content entity E in order to specifically refer to something. The only relation between E and the thing is that E can be used to &apos;pick out&apos; the thing. This relation connects those two together. Freedictionary.com sense 3: To signify directly; refer to specifically</obo:IAO_0000115>
        <obo:IAO_0000117 xml:lang="en">person:Alan Ruttenberg</obo:IAO_0000117>
        <rdfs:subPropertyOf rdf:resource="&obo;IAO_0000136"/>
    </owl:ObjectProperty>
    


    <!-- http://purl.obolibrary.org/obo/IAO_0000220 -->

    <owl:ObjectProperty rdf:about="&obo;IAO_0000220">
        <rdfs:label rdf:datatype="&xsd;string">obsolete_materially denotes</rdfs:label>
        <obo:IAO_0000111 rdf:datatype="&xsd;string">obsolete_materially denotes</obo:IAO_0000111>
        <obo:IAO_0000116 rdf:datatype="&xsd;string">see http://code.google.com/p/information-artifact-ontology/issues/detail?id=25&amp;q=denote</obo:IAO_0000116>
        <owl:deprecated rdf:datatype="&xsd;boolean">true</owl:deprecated>
        <obo:IAO_0000231 rdf:resource="&obo;IAO_0000103"/>
        <rdfs:subPropertyOf rdf:resource="&oboInOwl;ObsoleteProperty"/>
    </owl:ObjectProperty>
    


    <!-- http://purl.obolibrary.org/obo/IAO_0000221 -->

    <owl:ObjectProperty rdf:about="&obo;IAO_0000221">
        <rdfs:label xml:lang="en">is quality measurement of</rdfs:label>
        <obo:IAO_0000116 xml:lang="en">8/6/2009 Alan Ruttenberg: The strategy is to be rather specific with this relationship. There are other kinds of measurements that are not of qualities, such as those that measure time. We will add these as separate properties for the moment and see about generalizing later</obo:IAO_0000116>
        <obo:IAO_0000117 xml:lang="en">Alan Ruttenberg</obo:IAO_0000117>
        <obo:IAO_0000116 xml:lang="en">From the second IAO workshop [Alan Ruttenberg 8/6/2009: not completely current, though bringing in comparison is probably important]

This one is the one we are struggling with at the moment. The issue is what a measurement measures. On the one hand saying that it measures the quality would include it &quot;measuring&quot; the bearer = referring to the bearer in the measurement. However this makes comparisons of two different things not possible. On the other hand not having it inhere in the bearer, on the face of it, breaks the audit trail.

Werner suggests a solution based on &quot;Magnitudes&quot; a proposal for which we are awaiting details.
--
From the second IAO workshop, various comments, [commented on by Alan Ruttenberg 8/6/2009]

unit of measure is a quality, e.g. the length of a ruler.

[We decided to hedge on what units of measure are, instead talking about measurement unit labels, which are the information content entities that are about whatever measurement units are. For IAO we need that information entity in any case. See the term measurement unit label]

[Some struggling with the various subflavors of is_about. We subsequently removed the relation represents, and describes until and only when we have a better theory]

a represents b means either a denotes b or a describes

describe:
a describes b means a is about b and a allows an inference of at least one quality of b

We have had a long discussion about denotes versus describes.</obo:IAO_0000116>
        <obo:IAO_0000116 xml:lang="en">From the second IAO workshop: An attempt at tieing the quality to the measurement datum more carefully.

a is a magnitude means a is a determinate quality particular inhering in some bearer b existing at a time t that can be represented/denoted by an information content entity e that has parts denoting a unit of measure, a number, and b. The unit of measure is an instance of the determinable quality.</obo:IAO_0000116>
        <obo:IAO_0000116 xml:lang="en">From the second meeting on IAO:

An attempt at defining assay using Barry&apos;s &quot;reliability&quot; wording

assay:
process and has_input some material entity
and has_output some information content entity 
and which is such that instances of this process type reliably generate 
outputs that describes the input.</obo:IAO_0000116>
        <obo:IAO_0000116 xml:lang="en">This one is the one we are struggling with at the moment. The issue is what a measurement measures. On the one hand saying that it measures the quality would include it &quot;measuring&quot; the bearer = referring to the bearer in the measurement. However this makes comparisons of two different things not possible. On the other hand not having it inhere in the bearer, on the face of it, breaks the audit trail.

Werner suggests a solution based on &quot;Magnitudes&quot; a proposal for which we are awaiting details.</obo:IAO_0000116>
        <obo:IAO_0000111 xml:lang="en">is quality measurement of</obo:IAO_0000111>
        <obo:IAO_0000115 xml:lang="en">m is a quality measurement of q at t when
q is a quality 
there is a measurement process p that has specified output m, a measurement datum, that is about q</obo:IAO_0000115>
        <rdfs:range rdf:resource="&obo;BFO_0000019"/>
        <rdfs:domain rdf:resource="&obo;IAO_0000109"/>
        <rdfs:subPropertyOf rdf:resource="&obo;IAO_0000136"/>
    </owl:ObjectProperty>
    


    <!-- http://purl.obolibrary.org/obo/IAO_0000222 -->

    <owl:ObjectProperty rdf:about="&obo;IAO_0000222">
        <rdfs:label rdf:datatype="&xsd;string">obsolete_describes</rdfs:label>
        <obo:IAO_0000111 rdf:datatype="&xsd;string">obsolete_describes</obo:IAO_0000111>
        <owl:deprecated rdf:datatype="&xsd;boolean">true</owl:deprecated>
        <obo:IAO_0000231 rdf:resource="&obo;IAO_0000103"/>
        <rdfs:subPropertyOf rdf:resource="&oboInOwl;ObsoleteProperty"/>
    </owl:ObjectProperty>
    


    <!-- http://purl.obolibrary.org/obo/IAO_0000223 -->

    <owl:ObjectProperty rdf:about="&obo;IAO_0000223">
        <rdfs:label rdf:datatype="&xsd;string">obsolete_represents</rdfs:label>
        <obo:IAO_0000111 rdf:datatype="&xsd;string">obsolete_represents</obo:IAO_0000111>
        <owl:deprecated rdf:datatype="&xsd;boolean">true</owl:deprecated>
        <obo:IAO_0000231 rdf:resource="&obo;IAO_0000103"/>
        <rdfs:subPropertyOf rdf:resource="&oboInOwl;ObsoleteProperty"/>
    </owl:ObjectProperty>
    


    <!-- http://purl.obolibrary.org/obo/IAO_0000407 -->

    <owl:ObjectProperty rdf:about="&obo;IAO_0000407">
        <rdf:type rdf:resource="&owl;FunctionalProperty"/>
        <rdfs:label xml:lang="en">has coordinate unit label</rdfs:label>
        <obo:IAO_0000111 xml:lang="en">has coordinate unit label</obo:IAO_0000111>
        <rdfs:comment xml:lang="en">relating a cartesian spatial coordinate datum to a unit label that together with the values represent a point</rdfs:comment>
        <rdfs:subPropertyOf rdf:resource="&obo;BFO_0000051"/>
        <rdfs:domain rdf:resource="&obo;IAO_0000400"/>
        <rdfs:range rdf:resource="&obo;UO_0000001"/>
    </owl:ObjectProperty>
    


    <!-- http://purl.obolibrary.org/obo/IAO_0000413 -->

    <owl:ObjectProperty rdf:about="&obo;IAO_0000413">
        <rdfs:label xml:lang="en">is duration of</rdfs:label>
        <obo:IAO_0000117 xml:lang="en">Person:Alan Ruttenberg</obo:IAO_0000117>
        <obo:IAO_0000111 xml:lang="en">is duration of</obo:IAO_0000111>
        <obo:IAO_0000115 xml:lang="en">relates a process to a time-measurement-datum that represents the duration of the process</obo:IAO_0000115>
        <rdfs:range rdf:resource="&obo;BFO_0000015"/>
        <obo:IAO_0000114 rdf:resource="&obo;IAO_0000120"/>
        <rdfs:subPropertyOf rdf:resource="&obo;IAO_0000136"/>
        <rdfs:domain rdf:resource="&obo;IAO_0000416"/>
    </owl:ObjectProperty>
    


    <!-- http://purl.obolibrary.org/obo/IAO_0000417 -->

    <owl:ObjectProperty rdf:about="&obo;IAO_0000417">
        <rdfs:label xml:lang="en">is quality measured as</rdfs:label>
        <obo:IAO_0000116 xml:lang="en">2009/10/19 Alan Ruttenberg. Named &apos;junk&apos; relation useful in restrictions, but not a real instance relationship</obo:IAO_0000116>
        <obo:IAO_0000117 xml:lang="en">Person:Alan Ruttenberg</obo:IAO_0000117>
        <obo:IAO_0000115 xml:lang="en">inverse of the relation of is quality measurement of</obo:IAO_0000115>
        <obo:IAO_0000111 xml:lang="en">is quality measured as</obo:IAO_0000111>
        <obo:IAO_0000114 rdf:resource="&obo;IAO_0000120"/>
        <owl:inverseOf rdf:resource="&obo;IAO_0000221"/>
    </owl:ObjectProperty>
    


    <!-- http://purl.obolibrary.org/obo/IAO_0000418 -->

    <owl:ObjectProperty rdf:about="&obo;IAO_0000418">
        <rdfs:label xml:lang="en">is quality specification of</rdfs:label>
        <obo:IAO_0000117 xml:lang="en">Person:Alan Ruttenberg</obo:IAO_0000117>
        <obo:IAO_0000117 xml:lang="en">Person:Bjoern Peters</obo:IAO_0000117>
        <obo:IAO_0000115 xml:lang="en">a relation between a data item and a quality of a material entity where the material entity is the specified output of a material transformation which achieves an objective specification that indicates the intended value of the specified quality.</obo:IAO_0000115>
        <obo:IAO_0000111 xml:lang="en">is quality specification of</obo:IAO_0000111>
        <obo:IAO_0000114 rdf:resource="&obo;IAO_0000120"/>
        <rdfs:subPropertyOf rdf:resource="&obo;IAO_0000136"/>
    </owl:ObjectProperty>
    


    <!-- http://purl.obolibrary.org/obo/IAO_0000419 -->

    <owl:ObjectProperty rdf:about="&obo;IAO_0000419">
        <rdfs:label xml:lang="en">quality is specified as</rdfs:label>
        <obo:IAO_0000116 xml:lang="en">2009/10/19 Alan Ruttenberg. Named &apos;junk&apos; relation useful in restrictions, but not a real instance relationship</obo:IAO_0000116>
        <obo:IAO_0000117 xml:lang="en">Person:Alan Ruttenberg</obo:IAO_0000117>
        <obo:IAO_0000117 xml:lang="en">Person:Bjoern Peters</obo:IAO_0000117>
        <obo:IAO_0000115 xml:lang="en">inverse of the relation of is quality specification of</obo:IAO_0000115>
        <obo:IAO_0000111 xml:lang="en">quality is specified as</obo:IAO_0000111>
        <obo:IAO_0000114 rdf:resource="&obo;IAO_0000120"/>
        <owl:inverseOf rdf:resource="&obo;IAO_0000418"/>
    </owl:ObjectProperty>
    


    <!-- http://purl.obolibrary.org/obo/IAO_0000581 -->

    <owl:ObjectProperty rdf:about="&obo;IAO_0000581">
        <rdf:type rdf:resource="&owl;FunctionalProperty"/>
        <rdfs:label xml:lang="en">has time stamp</rdfs:label>
        <obo:IAO_0000117 xml:lang="en">Alan Ruttenberg</obo:IAO_0000117>
        <obo:IAO_0000111 xml:lang="en">has time stamp</obo:IAO_0000111>
        <obo:IAO_0000115 xml:lang="en">relates a time stamped measurement datum to the time measurement datum that denotes the time when the measurement was taken</obo:IAO_0000115>
        <rdfs:subPropertyOf rdf:resource="&obo;BFO_0000051"/>
        <obo:IAO_0000114 rdf:resource="&obo;IAO_0000123"/>
        <rdfs:range rdf:resource="&obo;IAO_0000416"/>
        <rdfs:domain rdf:resource="&obo;IAO_0000582"/>
    </owl:ObjectProperty>
    


    <!-- http://purl.obolibrary.org/obo/IAO_0000583 -->

    <owl:ObjectProperty rdf:about="&obo;IAO_0000583">
        <rdfs:label xml:lang="en">has measurement datum</rdfs:label>
        <obo:IAO_0000117 xml:lang="en">Alan Ruttenberg</obo:IAO_0000117>
        <obo:IAO_0000111 xml:lang="en">has measurement datum</obo:IAO_0000111>
        <obo:IAO_0000115 xml:lang="en">relates a time stamped measurement datum to the measurement datum that was measured</obo:IAO_0000115>
        <rdfs:subPropertyOf rdf:resource="&obo;BFO_0000051"/>
        <obo:IAO_0000114 rdf:resource="&obo;IAO_0000123"/>
        <rdfs:domain rdf:resource="&obo;IAO_0000582"/>
        <rdfs:range>
            <owl:Class>
                <owl:intersectionOf rdf:parseType="Collection">
                    <rdf:Description rdf:about="&obo;IAO_0000109"/>
                    <owl:Class>
                        <owl:complementOf rdf:resource="&obo;IAO_0000416"/>
                    </owl:Class>
                </owl:intersectionOf>
            </owl:Class>
        </rdfs:range>
    </owl:ObjectProperty>
    


    <!-- http://purl.obolibrary.org/obo/OBI_0000107 -->

    <owl:ObjectProperty rdf:about="&obo;OBI_0000107">
        <rdfs:label rdf:datatype="&xsd;string">provides_service_consumer_with</rdfs:label>
        <obo:IAO_0000111 rdf:datatype="&xsd;string">provides_service_consumer_with</obo:IAO_0000111>
        <obo:IAO_0000115>A relation between a service and the primary processual part of the service that is performed by the provider for the consumer.</obo:IAO_0000115>
        <obo:IAO_0000112>The provides_service_consumer_with relation links the service to its primary process it provides for the consumer (as opposed to secondary processual parts of a service process such as payment or documentation).  For example, a &apos;DNA sequencing service&apos; provides_service_consumer_with &apos;DNA sequencing&apos; as the essential process performed by the provider for the client.</obo:IAO_0000112>
        <rdfs:subPropertyOf rdf:resource="&obo;BFO_0000051"/>
        <obo:IAO_0000114 rdf:resource="&obo;IAO_0000123"/>
        <rdfs:domain rdf:resource="&obo;OBI_0001173"/>
    </owl:ObjectProperty>
    


    <!-- http://purl.obolibrary.org/obo/OBI_0000124 -->

    <owl:ObjectProperty rdf:about="&obo;OBI_0000124">
        <rdfs:label rdf:datatype="&xsd;string">is_supported_by_data</rdfs:label>
        <obo:IAO_0000119 rdf:datatype="&xsd;string">Philly 2011 workshop</obo:IAO_0000119>
        <obo:IAO_0000115 rdf:datatype="&xsd;string">The relation between a data item and a conclusion where the conclusion is the output of a data interpreting process and the data item is used as an input to that process</obo:IAO_0000115>
        <obo:IAO_0000112 rdf:datatype="&xsd;string">The relation between the conclusion &quot;Gene tpbA is involved in EPS production&quot; and the data items produced using two sets of organisms, one being a tpbA knockout, the other being tpbA wildtype tested in polysacharide production assays and analyzed using an ANOVA. </obo:IAO_0000112>
        <obo:IAO_0000111 rdf:datatype="&xsd;string">is_supported_by_data</obo:IAO_0000111>
        <obo:IAO_0000119>OBI</obo:IAO_0000119>
        <obo:IAO_0000117>OBI</obo:IAO_0000117>
        <rdfs:range rdf:resource="&obo;IAO_0000027"/>
        <obo:IAO_0000114 rdf:resource="&obo;IAO_0000122"/>
        <rdfs:domain rdf:resource="&obo;OBI_0001909"/>
    </owl:ObjectProperty>
    


    <!-- http://purl.obolibrary.org/obo/OBI_0000293 -->

    <owl:ObjectProperty rdf:about="&obo;OBI_0000293">
        <rdfs:label xml:lang="en">has_specified_input</rdfs:label>
        <obo:IAO_0000116 rdf:datatype="&xsd;string">8/17/09: specified inputs of one process are not necessarily specified inputs of a larger process that it is part of. This is in contrast to how &apos;has participant&apos; works.</obo:IAO_0000116>
        <obo:IAO_0000117 rdf:datatype="&xsd;string">PERSON: Bjoern Peters</obo:IAO_0000117>
        <obo:IAO_0000117 rdf:datatype="&xsd;string">PERSON: Larry Hunter</obo:IAO_0000117>
        <obo:IAO_0000117 rdf:datatype="&xsd;string">PERSON: Melanie Coutot</obo:IAO_0000117>
        <obo:IAO_0000115 xml:lang="en">A relation between a planned process and a continuant participating in that process that is not created during  the process. The presence of the continuant during the process is explicitly specified in the plan specification which the process realizes the concretization of.</obo:IAO_0000115>
        <obo:IAO_0000117 xml:lang="en">PERSON: Alan Ruttenberg</obo:IAO_0000117>
        <obo:IAO_0000111 xml:lang="en">has_specified_input</obo:IAO_0000111>
        <obo:IAO_0000112 xml:lang="en">see is_input_of example_of_usage</obo:IAO_0000112>
        <obo:IAO_0000114 rdf:resource="&obo;IAO_0000122"/>
        <rdfs:domain rdf:resource="&obo;OBI_0000011"/>
        <rdfs:subPropertyOf rdf:resource="&obo;RO_0000057"/>
        <obo:IAO_0000412 rdf:resource="&obo;obi.owl"/>
    </owl:ObjectProperty>
    


    <!-- http://purl.obolibrary.org/obo/OBI_0000294 -->

    <owl:ObjectProperty rdf:about="&obo;OBI_0000294">
        <rdfs:label xml:lang="en">obsolete_is_concretization_of</rdfs:label>
        <obo:IAO_0000115 rdf:datatype="&xsd;string">Is a relationship between a generically dependent continuant and a specifically dependent continuant. A generically dependent continuant may inhere in more than one entity. It does so by virtue of the fact that there is, for each entity that it inheres, a specifically dependent *concretization* of the generically dependent continuant that is specifically dependent. For instance, consider a story, which is an information artifact that inheres in some number of books. Each book bears some quality that carries the story. The relation between this quality and the generically dependent continuant is that the former is the concretization of the latter.</obo:IAO_0000115>
        <obo:IAO_0000117 rdf:datatype="&xsd;string">PERSON: Alan Ruttenburg</obo:IAO_0000117>
        <obo:IAO_0000117 rdf:datatype="&xsd;string">PERSON: Barry Smith</obo:IAO_0000117>
        <obo:IAO_0000116 rdf:datatype="&xsd;string">replaced by: http://purl.obolibrary.org/obo/BFO_0000058</obo:IAO_0000116>
        <owl:deprecated rdf:datatype="&xsd;boolean">true</owl:deprecated>
        <obo:IAO_0000111 xml:lang="en">obsolete_is_concretization_of</obo:IAO_0000111>
        <obo:IAO_0000114 rdf:resource="&obo;IAO_0000123"/>
        <obo:IAO_0000231 rdf:resource="&obo;IAO_0000228"/>
        <rdfs:subPropertyOf rdf:resource="&oboInOwl;ObsoleteProperty"/>
    </owl:ObjectProperty>
    


    <!-- http://purl.obolibrary.org/obo/OBI_0000295 -->

    <owl:ObjectProperty rdf:about="&obo;OBI_0000295">
        <rdfs:label xml:lang="en">is_specified_input_of</rdfs:label>
        <obo:IAO_0000117 rdf:datatype="&xsd;string">PERSON:Bjoern Peters</obo:IAO_0000117>
        <obo:IAO_0000115 xml:lang="en">A relation between a planned process and a continuant participating in that process that is not created during  the process. The presence of the continuant during the process is explicitly specified in the plan specification which the process realizes the concretization of.</obo:IAO_0000115>
        <obo:IAO_0000117 xml:lang="en">Alan Ruttenberg</obo:IAO_0000117>
        <obo:IAO_0000111 xml:lang="en">is_specified_input_of</obo:IAO_0000111>
        <obo:IAO_0000112 xml:lang="en">some Autologous EBV(Epstein-Barr virus)-transformed B-LCL (B lymphocyte cell line) is_input_for instance of Chromum Release Assay described at https://wiki.cbil.upenn.edu/obiwiki/index.php/Chromium_Release_assay</obo:IAO_0000112>
        <obo:IAO_0000114 rdf:resource="&obo;IAO_0000122"/>
        <rdfs:range rdf:resource="&obo;OBI_0000011"/>
        <owl:inverseOf rdf:resource="&obo;OBI_0000293"/>
        <rdfs:subPropertyOf rdf:resource="&obo;RO_0000056"/>
    </owl:ObjectProperty>
    


    <!-- http://purl.obolibrary.org/obo/OBI_0000297 -->

    <owl:ObjectProperty rdf:about="&obo;OBI_0000297">
        <rdfs:label xml:lang="en">obsolete_is_concretized_as</rdfs:label>
        <obo:IAO_0000115 rdf:datatype="&xsd;string">Is a relationship between a specifically dependent continuant and a generically dependent continuant. A generically dependent continuant may inhere in more than one entity. It does so by virtue of the fact that there is, for each entity that it inheres, a specifically dependent *concretization* of the generically dependent continuant that is specifically dependent. For instance, consider a story, which is an information artifact that inheres in some number of books. Each book bears some quality that carries the story. The relation between this quality and the generically dependent continuant is that the former is the concretization of the latter.</obo:IAO_0000115>
        <obo:IAO_0000117 rdf:datatype="&xsd;string">PERSON: Alan Ruttenberg</obo:IAO_0000117>
        <obo:IAO_0000117 rdf:datatype="&xsd;string">PERSON: Barry Smith</obo:IAO_0000117>
        <obo:IAO_0000116 rdf:datatype="&xsd;string">replaced by: http://purl.obolibrary.org/obo/BFO_0000059</obo:IAO_0000116>
        <owl:deprecated rdf:datatype="&xsd;boolean">true</owl:deprecated>
        <obo:IAO_0000111 xml:lang="en">obsolete_is_concretized_as</obo:IAO_0000111>
        <obo:IAO_0000114 rdf:resource="&obo;IAO_0000123"/>
        <obo:IAO_0000231 rdf:resource="&obo;IAO_0000228"/>
        <rdfs:subPropertyOf rdf:resource="&oboInOwl;ObsoleteProperty"/>
    </owl:ObjectProperty>
    


    <!-- http://purl.obolibrary.org/obo/OBI_0000298 -->

    <owl:ObjectProperty rdf:about="&obo;OBI_0000298">
        <rdfs:label xml:lang="en">obsolete_has_quality</rdfs:label>
        <obo:IAO_0000115 rdf:datatype="&xsd;string">A relation between an entity and a quality. For types: E has_quality Q iff: 
for any eEt, exists qQt such that q inheres_in e at t. 
For instances: e has_quality q at t iff q inheres_in e at t and q instance-of Quality [GOC:cjm]</obo:IAO_0000115>
        <obo:IAO_0000117 rdf:datatype="&xsd;string">GROUP:OBI:&lt;http://obi.sourceforge.net&gt;</obo:IAO_0000117>
        <obo:IAO_0000117 rdf:datatype="&xsd;string">PERSON: Chris Mungall</obo:IAO_0000117>
        <obo:IAO_0000116 rdf:datatype="&xsd;string">replaced by: http://purl.obolibrary.org/obo/BFO_0000086</obo:IAO_0000116>
        <owl:deprecated rdf:datatype="&xsd;boolean">true</owl:deprecated>
        <obo:IAO_0000111 xml:lang="en">obsolete_has_quality</obo:IAO_0000111>
        <obo:IAO_0000114 rdf:resource="&obo;IAO_0000122"/>
        <obo:IAO_0000231 rdf:resource="&obo;IAO_0000228"/>
        <rdfs:subPropertyOf rdf:resource="&oboInOwl;ObsoleteProperty"/>
    </owl:ObjectProperty>
    


    <!-- http://purl.obolibrary.org/obo/OBI_0000299 -->

    <owl:ObjectProperty rdf:about="&obo;OBI_0000299">
        <rdfs:label xml:lang="en">has_specified_output</rdfs:label>
        <obo:IAO_0000117 rdf:datatype="&xsd;string">PERSON: Bjoern Peters</obo:IAO_0000117>
        <obo:IAO_0000117 rdf:datatype="&xsd;string">PERSON: Larry Hunter</obo:IAO_0000117>
        <obo:IAO_0000117 rdf:datatype="&xsd;string">PERSON: Melanie Courtot</obo:IAO_0000117>
        <obo:IAO_0000115 xml:lang="en">A relation between a planned process and a continuant participating in that process. The presence of the continuant at the end of the process is explicitly specified in the objective specification which the process realizes the concretization of.</obo:IAO_0000115>
        <obo:IAO_0000117 xml:lang="en">PERSON: Alan Ruttenberg</obo:IAO_0000117>
        <obo:IAO_0000111 xml:lang="en">has_specified_output</obo:IAO_0000111>
        <obo:IAO_0000114 rdf:resource="&obo;IAO_0000122"/>
        <rdfs:domain rdf:resource="&obo;OBI_0000011"/>
        <owl:inverseOf rdf:resource="&obo;OBI_0000312"/>
        <rdfs:subPropertyOf rdf:resource="&obo;RO_0000057"/>
        <obo:IAO_0000412 rdf:resource="&obo;obi.owl"/>
    </owl:ObjectProperty>
    


    <!-- http://purl.obolibrary.org/obo/OBI_0000300 -->

    <owl:ObjectProperty rdf:about="&obo;OBI_0000300">
        <rdfs:label xml:lang="en">obsolete_is_realized_by</rdfs:label>
        <obo:IAO_0000117 rdf:datatype="&xsd;string">GROUP:OBI:&lt;http://obi.sourceforge.net&gt;</obo:IAO_0000117>
        <obo:IAO_0000117 rdf:datatype="&xsd;string">PERSON: Chris Mungall</obo:IAO_0000117>
        <obo:IAO_0000115 rdf:datatype="&xsd;string">Relation between a realizable and a process. Reciprocal relation of realizes [GOC:cjm]</obo:IAO_0000115>
        <obo:IAO_0000118 rdf:datatype="&xsd;string">executed_during</obo:IAO_0000118>
        <obo:IAO_0000118 rdf:datatype="&xsd;string">has_realization</obo:IAO_0000118>
        <obo:IAO_0000118 rdf:datatype="&xsd;string">is_realized_as</obo:IAO_0000118>
        <obo:IAO_0000116 rdf:datatype="&xsd;string">replaced by http://purl.obolibrary.org/obo/BFO_0000054: &apos;is realized by&apos;</obo:IAO_0000116>
        <owl:deprecated rdf:datatype="&xsd;boolean">true</owl:deprecated>
        <obo:IAO_0000111 xml:lang="en">obsolete_is_realized_by</obo:IAO_0000111>
        <obo:IAO_0000114 rdf:resource="&obo;IAO_0000122"/>
        <obo:IAO_0000231 rdf:resource="&obo;IAO_0000228"/>
        <rdfs:subPropertyOf rdf:resource="&oboInOwl;ObsoleteProperty"/>
    </owl:ObjectProperty>
    


    <!-- http://purl.obolibrary.org/obo/OBI_0000301 -->

    <owl:ObjectProperty rdf:about="&obo;OBI_0000301">
        <rdfs:label xml:lang="en">obsoleted_has_specified_output_information</rdfs:label>
        <obo:IAO_0000117 rdf:datatype="&xsd;string">PERSON: Frank Gibson</obo:IAO_0000117>
        <owl:deprecated rdf:datatype="&xsd;boolean">true</owl:deprecated>
        <obo:IAO_0000115 xml:lang="en">A relation between a participant in a process, that produces a data set . The process is the realization of a concretization of a realizable information entity (objective specification or plan specification). In general, not all data present at the end of the process are specified_data.</obo:IAO_0000115>
        <obo:IAO_0000117 xml:lang="en">PERSON: Alan Ruttenberg</obo:IAO_0000117>
        <obo:IAO_0000111 xml:lang="en">obsoleted_has_specified_output_information</obo:IAO_0000111>
        <obo:IAO_0000231 rdf:resource="&obo;IAO_0000103"/>
        <obo:IAO_0000114 rdf:resource="&obo;IAO_0000123"/>
        <rdfs:subPropertyOf rdf:resource="&oboInOwl;ObsoleteProperty"/>
    </owl:ObjectProperty>
    


    <!-- http://purl.obolibrary.org/obo/OBI_0000304 -->

    <owl:ObjectProperty rdf:about="&obo;OBI_0000304">
        <rdfs:label xml:lang="en">is_manufactured_by</rdfs:label>
        <obo:IAO_0000117 xml:lang="en">Alan Ruttenberg</obo:IAO_0000117>
        <obo:IAO_0000117 xml:lang="en">Liju Fan</obo:IAO_0000117>
        <obo:IAO_0000115 xml:lang="en">c is_manufactured_by o means that there was a process p in which c was built in which a person, or set of people or machines did the work(bore the &quot;Manufacturer Role&quot;, and those people/and or machines were members or of directed by the organization to do this.</obo:IAO_0000115>
        <obo:IAO_0000118 xml:lang="en">has_make</obo:IAO_0000118>
        <obo:IAO_0000118 xml:lang="en">has_manufacturer</obo:IAO_0000118>
        <obo:IAO_0000112 xml:lang="en">http://www.affymetrix.com/products/arrays/specific/hgu133.affx is_manufactered_by http://www.affymetrix.com/ (if we decide to use these URIs for the actual entities)</obo:IAO_0000112>
        <obo:IAO_0000111 xml:lang="en">is_manufactured_by</obo:IAO_0000111>
        <rdfs:domain rdf:resource="&obo;BFO_0000040"/>
        <obo:IAO_0000114 rdf:resource="&obo;IAO_0000123"/>
        <rdfs:range>
            <owl:Class>
                <owl:unionOf rdf:parseType="Collection">
                    <rdf:Description rdf:about="&obo;NCBITaxon_9606"/>
                    <rdf:Description rdf:about="&obo;OBI_0000245"/>
                </owl:unionOf>
            </owl:Class>
        </rdfs:range>
    </owl:ObjectProperty>
    


    <!-- http://purl.obolibrary.org/obo/OBI_0000306 -->

    <owl:ObjectProperty rdf:about="&obo;OBI_0000306">
        <rdfs:label xml:lang="en">obsolete_has_function</rdfs:label>
        <obo:IAO_0000117 rdf:datatype="&xsd;string">GROUP:OBI:&lt;http://obi.sourceforge.net&gt;</obo:IAO_0000117>
        <obo:IAO_0000117 rdf:datatype="&xsd;string">PERSON: Chris Mungall</obo:IAO_0000117>
        <obo:IAO_0000115 rdf:datatype="&xsd;string">Relation between an independent continuant and a function.</obo:IAO_0000115>
        <obo:IAO_0000112 rdf:datatype="&xsd;string">heart has_function to-pump-blood</obo:IAO_0000112>
        <obo:IAO_0000116 rdf:datatype="&xsd;string">replaced by: http://purl.obolibrary.org/obo/BFO_0000085</obo:IAO_0000116>
        <owl:deprecated rdf:datatype="&xsd;boolean">true</owl:deprecated>
        <obo:IAO_0000111 xml:lang="en">obsolete_has_function</obo:IAO_0000111>
        <obo:IAO_0000114 rdf:resource="&obo;IAO_0000122"/>
        <obo:IAO_0000231 rdf:resource="&obo;IAO_0000228"/>
        <rdfs:subPropertyOf rdf:resource="&oboInOwl;ObsoleteProperty"/>
    </owl:ObjectProperty>
    


    <!-- http://purl.obolibrary.org/obo/OBI_0000307 -->

    <owl:ObjectProperty rdf:about="&obo;OBI_0000307">
        <rdfs:label xml:lang="en">obsoleted_is_reagent_in</rdfs:label>
        <owl:deprecated rdf:datatype="&xsd;boolean">true</owl:deprecated>
        <obo:IAO_0000117 xml:lang="en">Alan Ruttenberg</obo:IAO_0000117>
        <obo:IAO_0000115 xml:lang="en">Relationship between a substance and a protocol application in which it participates, where the substance has a ReagentRole</obo:IAO_0000115>
        <obo:IAO_0000111 xml:lang="en">obsoleted_is_reagent_in</obo:IAO_0000111>
        <obo:IAO_0000112 xml:lang="en">some Triton X-100 (Sigma-Aldrich) is_reagent_in instance of Chromium Release Assay described at  https://wiki.cbil.upenn.edu/obiwiki/index.php/Chromium_Release_assay</obo:IAO_0000112>
        <obo:IAO_0000231 rdf:resource="&obo;IAO_0000103"/>
        <obo:IAO_0000114 rdf:resource="&obo;IAO_0000123"/>
        <rdfs:subPropertyOf rdf:resource="&oboInOwl;ObsoleteProperty"/>
    </owl:ObjectProperty>
    


    <!-- http://purl.obolibrary.org/obo/OBI_0000308 -->

    <owl:ObjectProperty rdf:about="&obo;OBI_0000308">
        <rdfs:label xml:lang="en">obsolete_realizes</rdfs:label>
        <obo:IAO_0000117 rdf:datatype="&xsd;string">GROUP:OBI:&lt;http://obi.sourceforge.net&gt;</obo:IAO_0000117>
        <obo:IAO_0000117 rdf:datatype="&xsd;string">PERSON: Chris Mungal</obo:IAO_0000117>
        <obo:IAO_0000115 rdf:datatype="&xsd;string">Relation between a process and a function, where the unfolding of the 
process requires the execution of the function. Class level: P realizes F iff: 
given any p that instantiates P, there exists some f, t such that f instantiates
 F at t and p *realizes* f. Here, *realizes* is the primitive 
instance level relation [GOC:cjm]</obo:IAO_0000115>
        <obo:IAO_0000112 rdf:datatype="&xsd;string">example of usage: The process of &apos;histidine catabolism&apos; (GO:0006548) realizes the 
function &apos;histidine ammonia lyase activity&apos; (GO:0004397) (note: here &apos;activity&apos; 
denotes a function and not a process). We leave open the possibility of defining 
in future the sub-relations directly_realizes (as bewteen a function and it&apos;s 
functioning) and indirectly_realizes.</obo:IAO_0000112>
        <obo:IAO_0000118 rdf:datatype="&xsd;string">executes</obo:IAO_0000118>
        <obo:IAO_0000118 rdf:datatype="&xsd;string">has_function_part</obo:IAO_0000118>
        <obo:IAO_0000118 rdf:datatype="&xsd;string">involves_execution_of</obo:IAO_0000118>
        <obo:IAO_0000118 rdf:datatype="&xsd;string">is_realization_of</obo:IAO_0000118>
        <obo:IAO_0000116 rdf:datatype="&xsd;string">replaced by http://purl.obolibrary.org/obo/BFO_0000055: &apos;realizes&apos;</obo:IAO_0000116>
        <owl:deprecated rdf:datatype="&xsd;boolean">true</owl:deprecated>
        <obo:IAO_0000111 xml:lang="en">obsolete_realizes</obo:IAO_0000111>
        <obo:IAO_0000114 rdf:resource="&obo;IAO_0000122"/>
        <obo:IAO_0000231 rdf:resource="&obo;IAO_0000228"/>
        <rdfs:subPropertyOf rdf:resource="&oboInOwl;ObsoleteProperty"/>
    </owl:ObjectProperty>
    


    <!-- http://purl.obolibrary.org/obo/OBI_0000309 -->

    <owl:ObjectProperty rdf:about="&obo;OBI_0000309">
        <rdfs:label xml:lang="en">obsoleted_utilizes_reagent</rdfs:label>
        <owl:deprecated rdf:datatype="&xsd;boolean">true</owl:deprecated>
        <obo:IAO_0000117 xml:lang="en">Alan Ruttenberg</obo:IAO_0000117>
        <obo:IAO_0000115 xml:lang="en">Relationship between a protocol application and a substance that has role reagent that participates in the protocol application</obo:IAO_0000115>
        <obo:IAO_0000111 xml:lang="en">obsoleted_utilizes_reagent</obo:IAO_0000111>
        <obo:IAO_0000112 xml:lang="en">see example_of_usage for is_reagent_in</obo:IAO_0000112>
        <obo:IAO_0000231 rdf:resource="&obo;IAO_0000103"/>
        <obo:IAO_0000114 rdf:resource="&obo;IAO_0000123"/>
        <rdfs:subPropertyOf rdf:resource="&oboInOwl;ObsoleteProperty"/>
    </owl:ObjectProperty>
    


    <!-- http://purl.obolibrary.org/obo/OBI_0000311 -->

    <owl:ObjectProperty rdf:about="&obo;OBI_0000311">
        <rdfs:label xml:lang="en">obsoleted_is_device_for</rdfs:label>
        <owl:deprecated rdf:datatype="&xsd;boolean">true</owl:deprecated>
        <obo:IAO_0000117 xml:lang="en">Alan Ruttenberg</obo:IAO_0000117>
        <obo:IAO_0000115 xml:lang="en">Relationship between a device and a protocol application in which it  participates</obo:IAO_0000115>
        <obo:IAO_0000111 xml:lang="en">obsoleted_is_device_for</obo:IAO_0000111>
        <obo:IAO_0000112 xml:lang="en">some LKB 1272 Clinigamma counter is_device_for instance of Chromium Release Assay described at https://wiki.cbil.upenn.edu/obiwiki/index.php/Chromium_Release_assay</obo:IAO_0000112>
        <obo:IAO_0000231 rdf:resource="&obo;IAO_0000103"/>
        <obo:IAO_0000114 rdf:resource="&obo;IAO_0000123"/>
        <rdfs:subPropertyOf rdf:resource="&oboInOwl;ObsoleteProperty"/>
    </owl:ObjectProperty>
    


    <!-- http://purl.obolibrary.org/obo/OBI_0000312 -->

    <owl:ObjectProperty rdf:about="&obo;OBI_0000312">
        <rdfs:label xml:lang="en">is_specified_output_of</rdfs:label>
        <obo:IAO_0000117 rdf:datatype="&xsd;string">PERSON:Bjoern Peters</obo:IAO_0000117>
        <obo:IAO_0000115 xml:lang="en">A relation between a planned process and a continuant participating in that process. The presence of the continuant at the end of the process is explicitly specified in the objective specification which the process realizes the concretization of.</obo:IAO_0000115>
        <obo:IAO_0000117 xml:lang="en">Alan Ruttenberg</obo:IAO_0000117>
        <obo:IAO_0000111 xml:lang="en">is_specified_output_of</obo:IAO_0000111>
        <obo:IAO_0000114 rdf:resource="&obo;IAO_0000122"/>
        <rdfs:range rdf:resource="&obo;OBI_0000011"/>
        <rdfs:subPropertyOf rdf:resource="&obo;RO_0000056"/>
        <obo:IAO_0000412 rdf:resource="&obo;obi.owl"/>
    </owl:ObjectProperty>
    


    <!-- http://purl.obolibrary.org/obo/OBI_0000313 -->

    <owl:ObjectProperty rdf:about="&obo;OBI_0000313">
        <rdfs:label xml:lang="en">obsoleted_utilizes_device</rdfs:label>
        <owl:deprecated rdf:datatype="&xsd;boolean">true</owl:deprecated>
        <obo:IAO_0000117 xml:lang="en">Alan Ruttenberg</obo:IAO_0000117>
        <obo:IAO_0000115 xml:lang="en">Relationship between protocol application and an intrument in which it  participates</obo:IAO_0000115>
        <obo:IAO_0000111 xml:lang="en">obsoleted_utilizes_device</obo:IAO_0000111>
        <obo:IAO_0000112 xml:lang="en">see example_of_usage for is_device_for</obo:IAO_0000112>
        <obo:IAO_0000231 rdf:resource="&obo;IAO_0000103"/>
        <obo:IAO_0000114 rdf:resource="&obo;IAO_0000123"/>
        <rdfs:subPropertyOf rdf:resource="&oboInOwl;ObsoleteProperty"/>
    </owl:ObjectProperty>
    


    <!-- http://purl.obolibrary.org/obo/OBI_0000314 -->

    <owl:ObjectProperty rdf:about="&obo;OBI_0000314">
        <rdfs:label xml:lang="en">is_proxy_for</rdfs:label>
        <obo:IAO_0000116 xml:lang="en">A relation between continuant instances c1 and c2 where within a protocol 
    application, measurement of c1 is related to a what would be the 
    measurement of c2.
(another definition)</obo:IAO_0000116>
        <obo:IAO_0000115 xml:lang="en">A relation between continuant instances c1 and c2 where within an experiment/ protocol application,  measurement of c1 is used to determine what a measurement of c2 would be.</obo:IAO_0000115>
        <obo:IAO_0000117 xml:lang="en">Alan Ruttenberg</obo:IAO_0000117>
        <obo:IAO_0000111 xml:lang="en">is_proxy_for</obo:IAO_0000111>
        <obo:IAO_0000112 xml:lang="en">position on a gel is_proxy_for mass and charge of molecule in an western blot. Florescent intensity is_proxy_for amount of protein labeled with GFP. Examples:
A260/A280 (of a DNA sample) is_proxy_for DNA-purity. NMR Sample scan is a proxy for sample quality.

Within the assay mentioned here: https://wiki.cbil.upenn.edu/obiwiki/index.php/Chromium_Release_assay
level of radioactivity is_proxy_for level of toxicity</obo:IAO_0000112>
        <rdfs:domain rdf:resource="&obo;BFO_0000002"/>
        <rdfs:range rdf:resource="&obo;BFO_0000002"/>
        <obo:IAO_0000114 rdf:resource="&obo;IAO_0000123"/>
    </owl:ObjectProperty>
    


    <!-- http://purl.obolibrary.org/obo/OBI_0000315 -->

    <owl:ObjectProperty rdf:about="&obo;OBI_0000315">
        <rdfs:label xml:lang="en">obsoleted_has_specified_input_information</rdfs:label>
        <obo:IAO_0000117 rdf:datatype="&xsd;string">PERSON: Frank Gibson</obo:IAO_0000117>
        <obo:IAO_0000118 rdf:datatype="&xsd;string">consumes data</obo:IAO_0000118>
        <owl:deprecated rdf:datatype="&xsd;boolean">true</owl:deprecated>
        <obo:IAO_0000115 xml:lang="en">A relation between a process and a participant in that process, that consumes a data set . The process is the realization of a concretization of a directive information entity (objective specification or plan specification). In general, not all data present at the beginning of the process are specified_data.</obo:IAO_0000115>
        <obo:IAO_0000117 xml:lang="en">PERSON:Alan Ruttenberg</obo:IAO_0000117>
        <obo:IAO_0000111 xml:lang="en">obsoleted_has_specified_input_information</obo:IAO_0000111>
        <obo:IAO_0000231 rdf:resource="&obo;IAO_0000103"/>
        <obo:IAO_0000114 rdf:resource="&obo;IAO_0000123"/>
        <rdfs:subPropertyOf rdf:resource="&oboInOwl;ObsoleteProperty"/>
    </owl:ObjectProperty>
    


    <!-- http://purl.obolibrary.org/obo/OBI_0000316 -->

    <owl:ObjectProperty rdf:about="&obo;OBI_0000316">
        <rdfs:label xml:lang="en">obsolete_has_role</rdfs:label>
        <obo:IAO_0000115 rdf:datatype="&xsd;string">A relation between a continuant C and a role R. The reciprocal relation of role_of.</obo:IAO_0000115>
        <obo:IAO_0000117 rdf:datatype="&xsd;string">GROUP:OBI:&lt;http://obi.sourceforge.net&gt;</obo:IAO_0000117>
        <obo:IAO_0000117 rdf:datatype="&xsd;string">PERSON:Chris Mungal</obo:IAO_0000117>
        <obo:IAO_0000116 rdf:datatype="&xsd;string">replaced by: http://purl.obolibrary.org/obo/BFO_0000087</obo:IAO_0000116>
        <owl:deprecated rdf:datatype="&xsd;boolean">true</owl:deprecated>
        <obo:IAO_0000111 xml:lang="en">obsolete_has_role</obo:IAO_0000111>
        <obo:IAO_0000114 rdf:resource="&obo;IAO_0000122"/>
        <obo:IAO_0000231 rdf:resource="&obo;IAO_0000228"/>
        <rdfs:subPropertyOf rdf:resource="&oboInOwl;ObsoleteProperty"/>
    </owl:ObjectProperty>
    


    <!-- http://purl.obolibrary.org/obo/OBI_0000365 -->

    <owl:ObjectProperty rdf:about="&obo;OBI_0000365">
        <rdfs:label rdf:datatype="&xsd;string">obsolete_results_from</rdfs:label>
        <obo:IAO_0000116 rdf:datatype="&xsd;string">2009/11/23: BP, dev call:o bsoleted as discussed in tracker https://sourceforge.net/tracker/?func=detail&amp;aid=2899860&amp;group_id=177891&amp;atid=886178
. Should be replaced by instead creating defined classes for materials, which are specified output of the process that conveys the</obo:IAO_0000116>
        <obo:IAO_0000111 rdf:datatype="&xsd;string">obsolete_results_from</obo:IAO_0000111>
        <owl:deprecated rdf:datatype="&xsd;boolean">true</owl:deprecated>
        <obo:IAO_0000231 rdf:resource="&obo;IAO_0000103"/>
        <obo:IAO_0000114 rdf:resource="&obo;IAO_0000123"/>
        <rdfs:subPropertyOf rdf:resource="&oboInOwl;ObsoleteProperty"/>
    </owl:ObjectProperty>
    


    <!-- http://purl.obolibrary.org/obo/OBI_0000417 -->

    <owl:ObjectProperty rdf:about="&obo;OBI_0000417">
        <rdfs:label rdf:datatype="&xsd;string">achieves_planned_objective</rdfs:label>
        <obo:IAO_0000112 rdf:datatype="&xsd;string">A cell sorting process achieves the objective specification &apos;material separation objective&apos;</obo:IAO_0000112>
        <obo:IAO_0000117 rdf:datatype="&xsd;string">BP, AR, PPPB branch</obo:IAO_0000117>
        <obo:IAO_0000119 rdf:datatype="&xsd;string">PPPB branch derived</obo:IAO_0000119>
        <obo:IAO_0000115 rdf:datatype="&xsd;string">This relation obtains between a planned process and a objective specification when the criteria specified in the objective specification are met at the end of the planned process.</obo:IAO_0000115>
        <obo:IAO_0000111 rdf:datatype="&xsd;string">achieves_planned_objective</obo:IAO_0000111>
        <obo:IAO_0000232 rdf:datatype="&xsd;string">modified according to email thread from 1/23/09 in accordince with DT and PPPB branch</obo:IAO_0000232>
        <rdfs:range rdf:resource="&obo;IAO_0000005"/>
        <obo:IAO_0000114 rdf:resource="&obo;IAO_0000120"/>
        <rdfs:domain rdf:resource="&obo;OBI_0000011"/>
    </owl:ObjectProperty>
    


    <!-- http://purl.obolibrary.org/obo/OBI_0000459 -->

    <owl:ObjectProperty rdf:about="&obo;OBI_0000459">
        <rdfs:label rdf:datatype="&xsd;string">obsoleted_is_specified_information_output_of</rdfs:label>
        <obo:IAO_0000115 rdf:datatype="&xsd;string">A relation between a data set and the process in which it participates and was produced.  Inverse of outputs_specified_data relation.</obo:IAO_0000115>
        <obo:IAO_0000119 rdf:datatype="&xsd;string">Editor</obo:IAO_0000119>
        <obo:IAO_0000117 rdf:datatype="&xsd;string">PERSON: James Malone</obo:IAO_0000117>
        <obo:IAO_0000116 rdf:datatype="&xsd;string">is replaced by has_specified_output_of</obo:IAO_0000116>
        <obo:IAO_0000111 rdf:datatype="&xsd;string">obsoleted_is_specified_information_output_of</obo:IAO_0000111>
        <owl:deprecated rdf:datatype="&xsd;boolean">true</owl:deprecated>
        <obo:IAO_0000231 rdf:resource="&obo;IAO_0000103"/>
        <obo:IAO_0000114 rdf:resource="&obo;IAO_0000120"/>
        <rdfs:subPropertyOf rdf:resource="&oboInOwl;ObsoleteProperty"/>
    </owl:ObjectProperty>
    


    <!-- http://purl.obolibrary.org/obo/OBI_0000643 -->

    <owl:ObjectProperty rdf:about="&obo;OBI_0000643">
        <rdfs:label rdf:datatype="&xsd;string">has grain</rdfs:label>
        <obo:IAO_0000119 rdf:datatype="&xsd;string">PAPER: Granularity, scale and collectivity: When size does and does not matter, Alan Rector, Jeremy Rogers, Thomas Bittner, Journal of Biomedical Informatics 39 (2006) 333-349</obo:IAO_0000119>
        <obo:IAO_0000111 rdf:datatype="&xsd;string">has grain</obo:IAO_0000111>
        <obo:IAO_0000115 rdf:datatype="&xsd;string">the relation of the cells in the finger of the skin to the finger, in which an indeterminate number of grains are parts of the whole by virtue of being grains in a collective that is part of the whole, and in which removing one granular part does not nec- essarily damage or diminish the whole. Ontological Whether there is a fixed, or nearly fixed number of parts - e.g. fingers of the hand, chambers of the heart, or wheels of a car - such that there can be a notion of a single one being missing, or whether, by contrast, the number of parts is indeterminate - e.g., cells in the skin of the hand, red cells in blood, or rubber molecules in the tread of the tire of the wheel of the car.</obo:IAO_0000115>
        <obo:IAO_0000116 xml:lang="en">Discussion in Karslruhe with, among others, Alan Rector, Stefan Schulz, Marijke Keet, Melanie Courtot, and Alan Ruttenberg. Definition take from the definition of granular parthood in the cited paper. Needs work to put into standard form</obo:IAO_0000116>
        <obo:IAO_0000117 xml:lang="en">PERSON: Alan Ruttenberg</obo:IAO_0000117>
        <rdfs:subPropertyOf rdf:resource="&obo;BFO_0000051"/>
        <obo:IAO_0000114 rdf:resource="&obo;IAO_0000120"/>
    </owl:ObjectProperty>
    


    <!-- http://purl.obolibrary.org/obo/OBI_0000644 -->

    <owl:ObjectProperty rdf:about="&obo;OBI_0000644">
        <rdfs:label rdf:datatype="&xsd;string">obsoleted_is_specified_information_intput_of</rdfs:label>
        <obo:IAO_0000115 rdf:datatype="&xsd;string">Is the inverse relation of has_specfied_input_information</obo:IAO_0000115>
        <obo:IAO_0000116 rdf:datatype="&xsd;string">is replaced by is_specified_intput_of</obo:IAO_0000116>
        <obo:IAO_0000111 rdf:datatype="&xsd;string">obsoleted_is_specified_information_intput_of</obo:IAO_0000111>
        <owl:deprecated rdf:datatype="&xsd;boolean">true</owl:deprecated>
        <obo:IAO_0000231 rdf:resource="&obo;IAO_0000103"/>
        <obo:IAO_0000114 rdf:resource="&obo;IAO_0000123"/>
        <rdfs:subPropertyOf rdf:resource="&oboInOwl;ObsoleteProperty"/>
    </owl:ObjectProperty>
    


    <!-- http://purl.obolibrary.org/obo/OBI_0000645 -->

    <owl:ObjectProperty rdf:about="&obo;OBI_0000645">
        <rdfs:label xml:lang="en">is grain of</rdfs:label>
        <obo:IAO_0000115>A relation between granular parts and the whole of which they are a part. Granular parts have indeterminate number such that removing one granular part does not necessarily damage or diminish the whole.</obo:IAO_0000115>
        <obo:IAO_0000119 xml:lang="en">Discussion in Karslruhe with, among others, Alan Rector, Stefan Schulz, Marijke Keet, Melanie Courtot, and Alan Ruttenberg. With inspiration from the paper Granularity, scale and collectivity: When size does and does not matter, Alan Recto, Jeremy Rogers, Thomas Bittner, Journal of Biomedical Informatics 39 (2006) 333-349</obo:IAO_0000119>
        <obo:IAO_0000116>JAO: Added definition 2013-10-25 based on &apos;has grain&apos;, but both these terms seem problematic.</obo:IAO_0000116>
        <obo:IAO_0000117 xml:lang="en">PERSON: Alan Ruttenberg</obo:IAO_0000117>
        <obo:IAO_0000111 xml:lang="en">is grain of</obo:IAO_0000111>
        <rdfs:subPropertyOf rdf:resource="&obo;BFO_0000050"/>
        <obo:IAO_0000114 rdf:resource="&obo;IAO_0000120"/>
    </owl:ObjectProperty>
    


    <!-- http://purl.obolibrary.org/obo/OBI_0000646 -->

    <owl:ObjectProperty rdf:about="&obo;OBI_0000646">
        <rdfs:label rdf:datatype="&xsd;string">supplies</rdfs:label>
        <obo:IAO_0000115 rdf:datatype="&xsd;string">A relation between an organisation or person and a material entity who owned or has license to the material entity and there was a legal transfer of ownership or licensing of the material entity to the current owner.</obo:IAO_0000115>
        <obo:IAO_0000117 rdf:datatype="&xsd;string">GROUP: Relations branch</obo:IAO_0000117>
        <obo:IAO_0000111 rdf:datatype="&xsd;string">supplies</obo:IAO_0000111>
        <obo:IAO_0000114 rdf:resource="&obo;IAO_0000123"/>
    </owl:ObjectProperty>
    


    <!-- http://purl.obolibrary.org/obo/OBI_0000647 -->

    <owl:ObjectProperty rdf:about="&obo;OBI_0000647">
        <rdfs:label rdf:datatype="&xsd;string">has_supplier</rdfs:label>
        <obo:IAO_0000115 rdf:datatype="&xsd;string">A relation between a material entity and an organisation or person who owned or has license to the material entity and there was a legal transfer of ownership or licensing of the material entity to the current owner.</obo:IAO_0000115>
        <obo:IAO_0000117 rdf:datatype="&xsd;string">PERSON: Alan Rutternberg</obo:IAO_0000117>
        <obo:IAO_0000117 rdf:datatype="&xsd;string">PERSON: Cristian Cocos</obo:IAO_0000117>
        <obo:IAO_0000117 rdf:datatype="&xsd;string">PERSON: Frank Gibson</obo:IAO_0000117>
        <obo:IAO_0000117 rdf:datatype="&xsd;string">PERSON: Melanie Courtot</obo:IAO_0000117>
        <obo:IAO_0000111 rdf:datatype="&xsd;string">has_supplier</obo:IAO_0000111>
        <rdfs:domain rdf:resource="&obo;BFO_0000040"/>
        <obo:IAO_0000114 rdf:resource="&obo;IAO_0000120"/>
        <owl:inverseOf rdf:resource="&obo;OBI_0000646"/>
        <rdfs:range>
            <owl:Class>
                <owl:unionOf rdf:parseType="Collection">
                    <rdf:Description rdf:about="&obo;NCBITaxon_9606"/>
                    <rdf:Description rdf:about="&obo;OBI_0000245"/>
                </owl:unionOf>
            </owl:Class>
        </rdfs:range>
    </owl:ObjectProperty>
    


    <!-- http://purl.obolibrary.org/obo/OBI_0000833 -->

    <owl:ObjectProperty rdf:about="&obo;OBI_0000833">
        <rdfs:label rdf:datatype="&xsd;string">objective_achieved_by</rdfs:label>
        <obo:IAO_0000115 rdf:datatype="&xsd;string">This relation obtains between a a objective specification and a planned process when the criteria specified in the objective specification are met at the end of the planned process.</obo:IAO_0000115>
        <obo:IAO_0000111 rdf:datatype="&xsd;string">objective_achieved_by</obo:IAO_0000111>
        <obo:IAO_0000117>OBI</obo:IAO_0000117>
        <obo:IAO_0000119>OBI</obo:IAO_0000119>
        <rdfs:domain rdf:resource="&obo;IAO_0000005"/>
        <obo:IAO_0000114 rdf:resource="&obo;IAO_0000122"/>
        <rdfs:range rdf:resource="&obo;OBI_0000011"/>
        <owl:inverseOf rdf:resource="&obo;OBI_0000417"/>
    </owl:ObjectProperty>
    


    <!-- http://purl.obolibrary.org/obo/OBI_0000846 -->

    <owl:ObjectProperty rdf:about="&obo;OBI_0000846">
        <rdfs:label rdf:datatype="&xsd;string">is member of organization</rdfs:label>
        <obo:IAO_0000232 rdf:datatype="&xsd;string">2009/09/28 Alan Ruttenberg. Fucoidan-use-case</obo:IAO_0000232>
        <obo:IAO_0000116 rdf:datatype="&xsd;string">2009/10/01 Alan Ruttenberg. Barry prefers generic is-member-of. Question of what the range should be. For now organization. Is organization a population? Would the same relation be used to record members of a population</obo:IAO_0000116>
        <obo:IAO_0000116 rdf:datatype="&xsd;string">JZ: Discussed on May 7, 2012 OBI dev call. Bjoern points out that we need to allow for organizations to be members of organizations. And agreed by the other OBI developers. So, human and organization were specified in &apos;Domains&apos;. The textual definition was updated based on it.</obo:IAO_0000116>
        <obo:IAO_0000119 rdf:datatype="&xsd;string">Person:Alan Ruttenberg</obo:IAO_0000119>
        <obo:IAO_0000117 rdf:datatype="&xsd;string">Person:Alan Ruttenberg</obo:IAO_0000117>
        <obo:IAO_0000119 rdf:datatype="&xsd;string">Person:Helen Parkinson</obo:IAO_0000119>
        <obo:IAO_0000117 rdf:datatype="&xsd;string">Person:Helen Parkinson</obo:IAO_0000117>
        <obo:IAO_0000115 rdf:datatype="&xsd;string">Relating a legal person or organization to an organization in the case where the legal person or organization has a role as member of the organization.</obo:IAO_0000115>
        <obo:IAO_0000111 rdf:datatype="&xsd;string">is member of organization</obo:IAO_0000111>
        <obo:IAO_0000114 rdf:resource="&obo;IAO_0000120"/>
        <rdfs:range rdf:resource="&obo;OBI_0000245"/>
        <rdfs:domain>
            <owl:Class>
                <owl:unionOf rdf:parseType="Collection">
                    <rdf:Description rdf:about="&obo;NCBITaxon_9606"/>
                    <rdf:Description rdf:about="&obo;OBI_0000245"/>
                </owl:unionOf>
            </owl:Class>
        </rdfs:domain>
    </owl:ObjectProperty>
    


    <!-- http://purl.obolibrary.org/obo/OBI_0000999 -->

    <owl:ObjectProperty rdf:about="&obo;OBI_0000999">
        <rdfs:label rdf:datatype="&xsd;string">has category label</rdfs:label>
        <obo:IAO_0000111 rdf:datatype="&xsd;string">has category label</obo:IAO_0000111>
        <obo:IAO_0000115>A relation between a categorical measurement data item and the categorical label that indicates the value of that data item on the categorical scale.</obo:IAO_0000115>
        <rdfs:subPropertyOf rdf:resource="&obo;BFO_0000051"/>
        <obo:IAO_0000114 rdf:resource="&obo;IAO_0000123"/>
        <rdfs:domain rdf:resource="&obo;OBI_0000938"/>
        <rdfs:range rdf:resource="&obo;OBI_0000963"/>
    </owl:ObjectProperty>
    


    <!-- http://purl.obolibrary.org/obo/OBI_0001637 -->

    <owl:ObjectProperty rdf:about="&obo;OBI_0001637">
        <rdf:type rdf:resource="&owl;SymmetricProperty"/>
        <rdfs:label rdf:datatype="&xsd;string">has disposition to bind</rdfs:label>
        <obo:IAO_0000115 rdf:datatype="&xsd;string">A relationship between two material entitites that each have disposition to form a complex with the other. </obo:IAO_0000115>
        <obo:IAO_0000119 rdf:datatype="&xsd;string">IEDB</obo:IAO_0000119>
        <obo:IAO_0000116 rdf:datatype="&xsd;string">This is a shortcut relation, and should expand to say that the two material entities have dispositions, point to the process in which they from a complex that realizes those dispositions, and points to the complex in which the two entities are &apos;bound to&apos; each other</obo:IAO_0000116>
        <obo:IAO_0000111 rdf:datatype="&xsd;string">has disposition to bind</obo:IAO_0000111>
        <rdfs:domain rdf:resource="&obo;BFO_0000040"/>
        <rdfs:range rdf:resource="&obo;BFO_0000040"/>
        <obo:IAO_0000114 rdf:resource="&obo;IAO_0000123"/>
    </owl:ObjectProperty>
    


    <!-- http://purl.obolibrary.org/obo/OBI_0001688 -->

    <owl:ObjectProperty rdf:about="&obo;OBI_0001688">
        <rdfs:label xml:lang="en">has organization member</rdfs:label>
        <obo:IAO_0000117 rdf:datatype="&xsd;string">Person: Jie Zheng</obo:IAO_0000117>
        <obo:IAO_0000115 rdf:datatype="&xsd;string">Relating an organization to a legal person or organization.</obo:IAO_0000115>
        <obo:IAO_0000116 rdf:datatype="&xsd;string">See tracker:
https://sourceforge.net/tracker/index.php?func=detail&amp;aid=3512902&amp;group_id=177891&amp;atid=886178</obo:IAO_0000116>
        <obo:IAO_0000111 xml:lang="en">has organization member</obo:IAO_0000111>
        <obo:IAO_0000114 rdf:resource="&obo;IAO_0000123"/>
        <rdfs:domain rdf:resource="&obo;OBI_0000245"/>
        <owl:inverseOf rdf:resource="&obo;OBI_0000846"/>
        <rdfs:range>
            <owl:Class>
                <owl:unionOf rdf:parseType="Collection">
                    <rdf:Description rdf:about="&obo;NCBITaxon_9606"/>
                    <rdf:Description rdf:about="&obo;OBI_0000245"/>
                </owl:unionOf>
            </owl:Class>
        </rdfs:range>
    </owl:ObjectProperty>
    


    <!-- http://purl.obolibrary.org/obo/OBI_0001927 -->

    <owl:ObjectProperty rdf:about="&obo;OBI_0001927">
        <rdfs:label>specifies value of</rdfs:label>
        <obo:IAO_0000111>specifies value of</obo:IAO_0000111>
        <obo:IAO_0000115>A relation between a value specification and an entity which the specification is about.</obo:IAO_0000115>
        <obo:IAO_0000114 rdf:resource="&obo;IAO_0000123"/>
        <rdfs:subPropertyOf rdf:resource="&obo;IAO_0000136"/>
        <rdfs:domain rdf:resource="&obo;OBI_0001933"/>
    </owl:ObjectProperty>
    


    <!-- http://purl.obolibrary.org/obo/OBI_0001938 -->

    <owl:ObjectProperty rdf:about="&obo;OBI_0001938">
        <rdfs:label>has value specification</rdfs:label>
        <obo:IAO_0000117>PERSON: James A. Overton</obo:IAO_0000117>
        <obo:IAO_0000115>A relation between an information content entity and a value specification that specifies its value.</obo:IAO_0000115>
        <obo:IAO_0000119>OBI</obo:IAO_0000119>
        <obo:IAO_0000111>has value specification</obo:IAO_0000111>
        <rdfs:subPropertyOf rdf:resource="&obo;BFO_0000051"/>
        <rdfs:domain rdf:resource="&obo;IAO_0000030"/>
        <obo:IAO_0000114 rdf:resource="&obo;IAO_0000120"/>
        <rdfs:range rdf:resource="&obo;OBI_0001933"/>
    </owl:ObjectProperty>
    


    <!-- http://purl.obolibrary.org/obo/OBI_0001950 -->

    <owl:ObjectProperty rdf:about="&obo;OBI_0001950">
        <rdfs:label xml:lang="en">has performer</rdfs:label>
        <obo:IAO_0000111 xml:lang="en">has performer</obo:IAO_0000111>
        <obo:IAO_0000117 xml:lang="en">performer relation covers the need to report on who performed a planned processed. it has to cover processes done by People or Devices (such as a robot controlled by software  WF management system)</obo:IAO_0000117>
        <obo:IAO_0000114 rdf:resource="&obo;IAO_0000428"/>
        <rdfs:domain rdf:resource="&obo;OBI_0000011"/>
        <rdfs:subPropertyOf rdf:resource="&obo;RO_0000057"/>
        <rdfs:range>
            <owl:Class>
                <owl:intersectionOf rdf:parseType="Collection">
                    <owl:Class>
                        <owl:unionOf rdf:parseType="Collection">
                            <rdf:Description rdf:about="&obo;NCBITaxon_9606"/>
                            <rdf:Description rdf:about="&obo;OBI_0000245"/>
                            <rdf:Description rdf:about="&obo;OBI_0000968"/>
                        </owl:unionOf>
                    </owl:Class>
                    <owl:Restriction>
                        <owl:onProperty rdf:resource="&obo;RO_0000087"/>
                        <owl:someValuesFrom rdf:resource="&obo;OBI_0000202"/>
                    </owl:Restriction>
                </owl:intersectionOf>
            </owl:Class>
        </rdfs:range>
    </owl:ObjectProperty>
    


    <!-- http://purl.obolibrary.org/obo/OBI_1110060 -->

    <owl:ObjectProperty rdf:about="&obo;OBI_1110060">
        <rdfs:label rdf:datatype="&xsd;string">process is result of</rdfs:label>
        <obo:IAO_0000117 rdf:datatype="&xsd;string">IEDB</obo:IAO_0000117>
        <obo:IAO_0000117 rdf:datatype="&xsd;string">PERSON:Bjoern Peters</obo:IAO_0000117>
        <obo:IAO_0000112 rdf:datatype="&xsd;string">The production of IFN-gamma by effector T cells is a process result of T cell stimulation through the TCR</obo:IAO_0000112>
        <obo:IAO_0000115 rdf:datatype="&xsd;string">is a relationship between a process and a preceding occurrent that directly caused the later one to occur</obo:IAO_0000115>
        <obo:IAO_0000111 rdf:datatype="&xsd;string">process is result of</obo:IAO_0000111>
        <rdfs:range rdf:resource="&obo;BFO_0000003"/>
        <rdfs:domain rdf:resource="&obo;BFO_0000003"/>
        <obo:IAO_0000114 rdf:resource="&obo;IAO_0000123"/>
        <rdfs:subPropertyOf rdf:resource="&obo;RO_0002087"/>
    </owl:ObjectProperty>
    


    <!-- http://purl.obolibrary.org/obo/OBI_1110112 -->

    <owl:ObjectProperty rdf:about="&obo;OBI_1110112">
        <rdfs:label rdf:datatype="&xsd;string">obsolete_is_described_by</rdfs:label>
        <obo:IAO_0000111 rdf:datatype="&xsd;string">obsolete_is_described_by</obo:IAO_0000111>
        <owl:deprecated rdf:datatype="&xsd;boolean">true</owl:deprecated>
        <obo:IAO_0000231 rdf:resource="&obo;IAO_0000103"/>
        <obo:IAO_0000114 rdf:resource="&obo;IAO_0000123"/>
        <rdfs:subPropertyOf rdf:resource="&oboInOwl;ObsoleteProperty"/>
    </owl:ObjectProperty>
    


    <!-- http://purl.obolibrary.org/obo/OBI_1110119 -->

    <owl:ObjectProperty rdf:about="&obo;OBI_1110119">
        <rdfs:label rdf:datatype="&xsd;string">bound_to</rdfs:label>
        <obo:IAO_0000111 rdf:datatype="&xsd;string">bound_to</obo:IAO_0000111>
        <obo:IAO_0000116>The definition of this term is modeled after the Chebi:50967 and GO:0005488 terms. Further alignment of the logical definitions with those ontologies will require agreement on the placement of GO:molecular function in BFO among other things. OBI will retire this term once such an alignment is achieved as &apos;bound to&apos; is not in the primary OBI scope.</obo:IAO_0000116>
        <obo:IAO_0000115>A relationship between two material entities that form a complex based on a selective, non-covalent interaction.</obo:IAO_0000115>
        <rdfs:range rdf:resource="&obo;BFO_0000040"/>
        <rdfs:domain rdf:resource="&obo;BFO_0000040"/>
        <obo:IAO_0000114 rdf:resource="&obo;IAO_0000123"/>
    </owl:ObjectProperty>
    


    <!-- http://purl.obolibrary.org/obo/OBO_REL_0000004 -->

    <owl:ObjectProperty rdf:about="&obo;OBO_REL_0000004">
        <rdf:type rdf:resource="&owl;ReflexiveProperty"/>
        <rdf:type rdf:resource="&owl;TransitiveProperty"/>
        <rdfs:label rdf:datatype="&xsd;string">integral_part_of</rdfs:label>
        <oboInOwl:id rdf:datatype="&xsd;string">OBO_REL:0000004</oboInOwl:id>
        <obo:IAO_0000427 rdf:datatype="&xsd;boolean">true</obo:IAO_0000427>
    </owl:ObjectProperty>
    


    <!-- http://purl.obolibrary.org/obo/RO_0000052 -->

    <owl:ObjectProperty rdf:about="&obo;RO_0000052">
        <rdfs:label xml:lang="en">inheres in</rdfs:label>
        <obo:IAO_0000116 xml:lang="en">A dependent inheres in its bearer at all times for which the dependent exists.</obo:IAO_0000116>
        <obo:IAO_0000115 xml:lang="en">a relation between a specifically dependent continuant (the dependent) and an independent continuant (the bearer), in which the dependent specifically depends on the bearer for its existence</obo:IAO_0000115>
        <obo:IAO_0000111 xml:lang="en">inheres in</obo:IAO_0000111>
        <obo:IAO_0000118 xml:lang="en">inheres_in</obo:IAO_0000118>
        <obo:IAO_0000112 xml:lang="en">this fragility inheres in this vase</obo:IAO_0000112>
        <obo:IAO_0000112 xml:lang="en">this red color inheres in this apple</obo:IAO_0000112>
        <obo:RO_0001900 rdf:resource="&obo;RO_0001901"/>
        <rdfs:subPropertyOf rdf:resource="&obo;RO_0002314"/>
    </owl:ObjectProperty>
    


    <!-- http://purl.obolibrary.org/obo/RO_0000053 -->

    <owl:ObjectProperty rdf:about="&obo;RO_0000053">
        <rdfs:label xml:lang="en">bearer of</rdfs:label>
        <obo:IAO_0000116 xml:lang="en">A bearer can have many dependents, and its dependents can exist for different periods of time, but none of its dependents can exist when the bearer does not exist.</obo:IAO_0000116>
        <obo:IAO_0000115 xml:lang="en">a relation between an independent continuant (the bearer) and a specifically dependent continuant (the dependent), in which the dependent specifically depends on the bearer for its existence</obo:IAO_0000115>
        <obo:IAO_0000111 xml:lang="en">bearer of</obo:IAO_0000111>
        <obo:IAO_0000118 xml:lang="en">bearer_of</obo:IAO_0000118>
        <obo:IAO_0000118 xml:lang="en">is bearer of</obo:IAO_0000118>
        <obo:IAO_0000112 xml:lang="en">this apple is bearer of this red color</obo:IAO_0000112>
        <obo:IAO_0000112 xml:lang="en">this vase is bearer of this fragility</obo:IAO_0000112>
        <rdfs:range rdf:resource="&obo;BFO_0000020"/>
        <owl:inverseOf rdf:resource="&obo;RO_0000052"/>
        <obo:RO_0001900 rdf:resource="&obo;RO_0001901"/>
    </owl:ObjectProperty>
    


    <!-- http://purl.obolibrary.org/obo/RO_0000056 -->

    <owl:ObjectProperty rdf:about="&obo;RO_0000056">
        <rdfs:label xml:lang="en">participates in</rdfs:label>
        <obo:IAO_0000115 xml:lang="en">a relation between a continuant and a process, in which the continuant is somehow involved in the process</obo:IAO_0000115>
        <obo:IAO_0000111 xml:lang="en">participates in</obo:IAO_0000111>
        <obo:IAO_0000118 xml:lang="en">participates_in</obo:IAO_0000118>
        <obo:IAO_0000112 xml:lang="en">this blood clot participates in this blood coagulation</obo:IAO_0000112>
        <obo:IAO_0000112 xml:lang="en">this input material (or this output material) participates in this process</obo:IAO_0000112>
        <obo:IAO_0000112 xml:lang="en">this investigator participates in this investigation</obo:IAO_0000112>
        <rdfs:domain rdf:resource="&obo;BFO_0000002"/>
        <rdfs:range rdf:resource="&obo;BFO_0000003"/>
    </owl:ObjectProperty>
    


    <!-- http://purl.obolibrary.org/obo/RO_0000057 -->

    <owl:ObjectProperty rdf:about="&obo;RO_0000057">
        <rdfs:label xml:lang="en">has participant</rdfs:label>
        <obo:IAO_0000116 xml:lang="en">Has_participant is a primitive instance-level relation between a process, a continuant, and a time at which the continuant participates in some way in the process. The relation obtains, for example, when this particular process of oxygen exchange across this particular alveolar membrane has_participant this particular sample of hemoglobin at this particular time.</obo:IAO_0000116>
        <obo:IAO_0000115 xml:lang="en">a relation between a process and a continuant, in which the continuant is somehow involved in the process</obo:IAO_0000115>
        <obo:IAO_0000111 xml:lang="en">has participant</obo:IAO_0000111>
        <dc:source>http://www.obofoundry.org/ro/#OBO_REL:has_participant</dc:source>
        <obo:IAO_0000118 xml:lang="en">has_participant</obo:IAO_0000118>
        <obo:IAO_0000112 xml:lang="en">this blood coagulation has participant this blood clot</obo:IAO_0000112>
        <obo:IAO_0000112 xml:lang="en">this investigation has participant this investigator</obo:IAO_0000112>
        <obo:IAO_0000112 xml:lang="en">this process has participant this input material (or this output material)</obo:IAO_0000112>
        <rdfs:range rdf:resource="&obo;BFO_0000002"/>
        <rdfs:domain rdf:resource="&obo;BFO_0000003"/>
        <owl:inverseOf rdf:resource="&obo;RO_0000056"/>
        <owl:propertyChainAxiom rdf:parseType="Collection">
            <rdf:Description rdf:about="&obo;BFO_0000051"/>
            <rdf:Description rdf:about="&obo;RO_0000057"/>
        </owl:propertyChainAxiom>
        <owl:propertyChainAxiom rdf:parseType="Collection">
            <rdf:Description rdf:about="&obo;BFO_0000051"/>
            <rdf:Description rdf:about="&obo;BFO_0000055"/>
            <rdf:Description rdf:about="&obo;RO_0000052"/>
        </owl:propertyChainAxiom>
    </owl:ObjectProperty>
    


    <!-- http://purl.obolibrary.org/obo/RO_0000058 -->

    <owl:ObjectProperty rdf:about="&obo;RO_0000058">
        <rdfs:label xml:lang="en">is concretized as</rdfs:label>
        <obo:IAO_0000112 xml:lang="en">A journal article is an information artifact that inheres in some number of printed journals. For each copy of the printed journal there is some quality that carries the journal article, such as a pattern of ink. The journal article (a generically dependent continuant) is concretized as the quality (a specifically dependent continuant), and both depend on that copy of the printed journal (an independent continuant).</obo:IAO_0000112>
        <obo:IAO_0000115 xml:lang="en">A relationship between a generically dependent continuant and a specifically dependent continuant, in which the generically dependent continuant depends on some independent continuant in virtue of the fact that the specifically dependent continuant also depends on that same independent continuant. A generically dependent continuant may be concretized as multiple specifically dependent continuants.</obo:IAO_0000115>
        <obo:IAO_0000112 xml:lang="en">An investigator reads a protocol and forms a plan to carry out an assay. The plan is a realizable entity (a specifically dependent continuant) that concretizes the protocol (a generically dependent continuant), and both depend on the investigator (an independent continuant). The plan is then realized by the assay (a process).</obo:IAO_0000112>
        <obo:IAO_0000111 xml:lang="en">is concretized as</obo:IAO_0000111>
        <rdfs:range rdf:resource="&obo;BFO_0000020"/>
        <rdfs:domain rdf:resource="&obo;BFO_0000031"/>
        <owl:inverseOf rdf:resource="&obo;RO_0000059"/>
    </owl:ObjectProperty>
    


    <!-- http://purl.obolibrary.org/obo/RO_0000059 -->

    <owl:ObjectProperty rdf:about="&obo;RO_0000059">
        <rdfs:label xml:lang="en">concretizes</rdfs:label>
        <obo:IAO_0000112 xml:lang="en">A journal article is an information artifact that inheres in some number of printed journals. For each copy of the printed journal there is some quality that carries the journal article, such as a pattern of ink. The quality (a specifically dependent continuant) concretizes the journal article (a generically dependent continuant), and both depend on that copy of the printed journal (an independent continuant).</obo:IAO_0000112>
        <obo:IAO_0000115 xml:lang="en">A relationship between a specifically dependent continuant and a generically dependent continuant, in which the generically dependent continuant depends on some independent continuant in virtue of the fact that the specifically dependent continuant also depends on that same independent continuant. Multiple specifically dependent continuants can concretize the same generically dependent continuant.</obo:IAO_0000115>
        <obo:IAO_0000112 xml:lang="en">An investigator reads a protocol and forms a plan to carry out an assay. The plan is a realizable entity (a specifically dependent continuant) that concretizes the protocol (a generically dependent continuant), and both depend on the investigator (an independent continuant). The plan is then realized by the assay (a process).</obo:IAO_0000112>
        <obo:IAO_0000111 xml:lang="en">concretizes</obo:IAO_0000111>
        <rdfs:domain rdf:resource="&obo;BFO_0000020"/>
        <rdfs:range rdf:resource="&obo;BFO_0000031"/>
    </owl:ObjectProperty>
    


    <!-- http://purl.obolibrary.org/obo/RO_0000079 -->

    <owl:ObjectProperty rdf:about="&obo;RO_0000079">
        <rdfs:label xml:lang="en">function of</rdfs:label>
        <obo:IAO_0000116 xml:lang="en">A function inheres in its bearer at all times for which the function exists, however the function need not be realized at all the times that the function exists.</obo:IAO_0000116>
        <obo:IAO_0000115 xml:lang="en">a relation between a function and an independent continuant (the bearer), in which the function specifically depends on the bearer for its existence</obo:IAO_0000115>
        <obo:IAO_0000111 xml:lang="en">function of</obo:IAO_0000111>
        <obo:IAO_0000118 xml:lang="en">function_of</obo:IAO_0000118>
        <obo:IAO_0000118 xml:lang="en">is function of</obo:IAO_0000118>
        <obo:IAO_0000112 xml:lang="en">this catalysis function is a function of this enzyme</obo:IAO_0000112>
        <rdfs:domain rdf:resource="&obo;BFO_0000034"/>
        <rdfs:subPropertyOf rdf:resource="&obo;RO_0000052"/>
    </owl:ObjectProperty>
    


    <!-- http://purl.obolibrary.org/obo/RO_0000080 -->

    <owl:ObjectProperty rdf:about="&obo;RO_0000080">
        <rdfs:label xml:lang="en">quality of</rdfs:label>
        <obo:IAO_0000116 xml:lang="en">A quality inheres in its bearer at all times for which the quality exists.</obo:IAO_0000116>
        <obo:IAO_0000115 xml:lang="en">a relation between a quality and an independent continuant (the bearer), in which the quality specifically depends on the bearer for its existence</obo:IAO_0000115>
        <obo:IAO_0000118 xml:lang="en">is quality of</obo:IAO_0000118>
        <obo:IAO_0000111 xml:lang="en">quality of</obo:IAO_0000111>
        <obo:IAO_0000118 xml:lang="en">quality_of</obo:IAO_0000118>
        <obo:IAO_0000112 xml:lang="en">this red color is a quality of this apple</obo:IAO_0000112>
        <rdfs:subPropertyOf rdf:resource="&obo;RO_0000052"/>
        <owl:inverseOf rdf:resource="&obo;RO_0000086"/>
    </owl:ObjectProperty>
    


    <!-- http://purl.obolibrary.org/obo/RO_0000081 -->

    <owl:ObjectProperty rdf:about="&obo;RO_0000081">
        <rdfs:label xml:lang="en">role of</rdfs:label>
        <obo:IAO_0000116 xml:lang="en">A role inheres in its bearer at all times for which the role exists, however the role need not be realized at all the times that the role exists.</obo:IAO_0000116>
        <obo:IAO_0000115 xml:lang="en">a relation between a role and an independent continuant (the bearer), in which the role specifically depends on the bearer for its existence</obo:IAO_0000115>
        <obo:IAO_0000118 xml:lang="en">is role of</obo:IAO_0000118>
        <obo:IAO_0000111 xml:lang="en">role of</obo:IAO_0000111>
        <obo:IAO_0000118 xml:lang="en">role_of</obo:IAO_0000118>
        <obo:IAO_0000112 xml:lang="en">this investigator role is a role of this person</obo:IAO_0000112>
        <rdfs:subPropertyOf rdf:resource="&obo;RO_0000052"/>
    </owl:ObjectProperty>
    


    <!-- http://purl.obolibrary.org/obo/RO_0000085 -->

    <owl:ObjectProperty rdf:about="&obo;RO_0000085">
        <rdfs:label xml:lang="en">has function</rdfs:label>
        <obo:IAO_0000116 xml:lang="en">A bearer can have many functions, and its functions can exist for different periods of time, but none of its functions can exist when the bearer does not exist. A function need not be realized at all the times that the function exists.</obo:IAO_0000116>
        <obo:IAO_0000115 xml:lang="en">a relation between an independent continuant (the bearer) and a function, in which the function specifically depends on the bearer for its existence</obo:IAO_0000115>
        <obo:IAO_0000111 xml:lang="en">has function</obo:IAO_0000111>
        <obo:IAO_0000118 xml:lang="en">has_function</obo:IAO_0000118>
        <obo:IAO_0000112 xml:lang="en">this enzyme has function this catalysis function (more colloquially: this enzyme has this catalysis function)</obo:IAO_0000112>
        <rdfs:domain rdf:resource="&obo;BFO_0000004"/>
        <rdfs:range rdf:resource="&obo;BFO_0000034"/>
        <rdfs:subPropertyOf rdf:resource="&obo;RO_0000053"/>
        <owl:inverseOf rdf:resource="&obo;RO_0000079"/>
    </owl:ObjectProperty>
    


    <!-- http://purl.obolibrary.org/obo/RO_0000086 -->

    <owl:ObjectProperty rdf:about="&obo;RO_0000086">
        <rdfs:label xml:lang="en">has quality</rdfs:label>
        <obo:IAO_0000116 xml:lang="en">A bearer can have many qualities, and its qualities can exist for different periods of time, but none of its qualities can exist when the bearer does not exist.</obo:IAO_0000116>
        <obo:IAO_0000115 xml:lang="en">a relation between an independent continuant (the bearer) and a quality, in which the quality specifically depends on the bearer for its existence</obo:IAO_0000115>
        <obo:IAO_0000111 xml:lang="en">has quality</obo:IAO_0000111>
        <obo:IAO_0000118 xml:lang="en">has_quality</obo:IAO_0000118>
        <obo:IAO_0000112 xml:lang="en">this apple has quality this red color</obo:IAO_0000112>
        <rdfs:range rdf:resource="&obo;BFO_0000019"/>
        <rdfs:subPropertyOf rdf:resource="&obo;RO_0000053"/>
    </owl:ObjectProperty>
    


    <!-- http://purl.obolibrary.org/obo/RO_0000087 -->

    <owl:ObjectProperty rdf:about="&obo;RO_0000087">
        <rdfs:label xml:lang="en">has role</rdfs:label>
        <obo:IAO_0000116 xml:lang="en">A bearer can have many roles, and its roles can exist for different periods of time, but none of its roles can exist when the bearer does not exist. A role need not be realized at all the times that the role exists.</obo:IAO_0000116>
        <obo:IAO_0000115 xml:lang="en">a relation between an independent continuant (the bearer) and a role, in which the role specifically depends on the bearer for its existence</obo:IAO_0000115>
        <obo:IAO_0000111 xml:lang="en">has role</obo:IAO_0000111>
        <obo:IAO_0000118 xml:lang="en">has_role</obo:IAO_0000118>
        <obo:IAO_0000112 xml:lang="en">this person has role this investigator role (more colloquially: this person has this role of investigator)</obo:IAO_0000112>
        <rdfs:domain rdf:resource="&obo;BFO_0000004"/>
        <rdfs:range rdf:resource="&obo;BFO_0000023"/>
        <rdfs:subPropertyOf rdf:resource="&obo;RO_0000053"/>
        <owl:inverseOf rdf:resource="&obo;RO_0000081"/>
    </owl:ObjectProperty>
    


    <!-- http://purl.obolibrary.org/obo/RO_0000091 -->

    <owl:ObjectProperty rdf:about="&obo;RO_0000091">
        <rdfs:label xml:lang="en">has disposition</rdfs:label>
        <obo:IAO_0000115 xml:lang="en">a relation between an independent continuant (the bearer) and a disposition, in which the disposition specifically depends on the bearer for its existence</obo:IAO_0000115>
        <rdfs:domain rdf:resource="&obo;BFO_0000004"/>
        <rdfs:range rdf:resource="&obo;BFO_0000016"/>
        <rdfs:subPropertyOf rdf:resource="&obo;RO_0000053"/>
    </owl:ObjectProperty>
    


    <!-- http://purl.obolibrary.org/obo/RO_0000092 -->

    <owl:ObjectProperty rdf:about="&obo;RO_0000092">
        <rdfs:label xml:lang="en">disposition of</rdfs:label>
        <rdfs:subPropertyOf rdf:resource="&obo;RO_0000052"/>
        <owl:inverseOf rdf:resource="&obo;RO_0000091"/>
    </owl:ObjectProperty>
    


    <!-- http://purl.obolibrary.org/obo/RO_0000300 -->

    <owl:ObjectProperty rdf:about="&obo;RO_0000300">
        <rdf:type rdf:resource="&owl;TransitiveProperty"/>
        <rdfs:label xml:lang="en">in neural circuit with</rdfs:label>
        <obo:IAO_0000426 rdf:datatype="&xsd;string">(forall (?x ?y) 
	(iff 
		(neural_circuit_path  ?x ?y)
		(and
			(&quot;neuron ; CL_0000540&quot; ?x)
			(&quot;neuron ; CL_0000540&quot; ?y)
			(or 
				(synapsed_by ?x ?y) 
				(synapsed_to ?x ?y))))) 

(forall (...s ?x ?y ?z) 
	(iff 
		(neural_circuit_path  ...s ?x ?y ?z)
		(and
			(neural_circuit_path  ...s ?x ?y)
			(&quot;neuron ; CL_0000540&quot; ?z)
			(or 
				(synapsed_by ?y ?z) 
				(synapsed_to ?y ?z))))) 

(forall (?x ?y) 
	(iff 
		(in_neural_circuit_with ?x ?y)
		(exists (...s)
			(neural_circuit_path  ?x ...s ?y)))) </obo:IAO_0000426>
        <obo:IAO_0000115 xml:lang="en">A relation that holds between two neurons connected directly via a synapse, or indirectly via a series of synaptically connected neurons.</obo:IAO_0000115>
        <obo:IAO_0000117 xml:lang="en">David Osumi-Sutherland</obo:IAO_0000117>
        <obo:IAO_0000114 rdf:resource="&obo;IAO_0000125"/>
        <obo:RO_0001900 rdf:resource="&obo;RO_0001901"/>
        <cito:citesAsAuthority rdf:resource="http://www.ncbi.nlm.nih.gov/pubmed/22402613"/>
    </owl:ObjectProperty>
    


    <!-- http://purl.obolibrary.org/obo/RO_0000301 -->

    <owl:ObjectProperty rdf:about="&obo;RO_0000301">
        <rdf:type rdf:resource="&owl;TransitiveProperty"/>
        <rdfs:label xml:lang="en">upstream in neural circuit with</rdfs:label>
        <obo:IAO_0000426 rdf:datatype="&xsd;string">(forall (?x ?y) 
	(iff 
		(upstream_neural_circuit_path  ?x ?y)
		(and
			(&quot;neuron ; CL_0000540&quot; ?x)
			(&quot;neuron ; CL_0000540&quot; ?y)
			(synapsed_to ?x ?y))))


(forall (...s ?x ?y ?z) 
	(iff 
		(upstream_neural_circuit_path ...s ?x ?y ?z )
		(and
			(upstream_neural_circuit_path ...s ?x ?y)
			(&quot;neuron ; CL_0000540&quot; ?z)
			(synapsed_to ?y ?z))))
			
(forall (?x ?y) 
	(iff 
		(upstream_in_neural_circuit_with ?x ?y)
		(exists (...s)
			(upstream_neural_circuit_path  ?x ...s ?y))))</obo:IAO_0000426>
        <obo:IAO_0000115 xml:lang="en">A relation that holds between a neuron that is synapsed_to another neuron or a neuron that is connected indirectly to another by a chain of neurons, each synapsed_to the next.</obo:IAO_0000115>
        <obo:IAO_0000117 xml:lang="en">David Osumi-Sutherland</obo:IAO_0000117>
        <obo:IAO_0000114 rdf:resource="&obo;IAO_0000125"/>
        <rdfs:subPropertyOf rdf:resource="&obo;RO_0000300"/>
        <obo:RO_0001900 rdf:resource="&obo;RO_0001901"/>
        <cito:citesAsAuthority rdf:resource="http://www.ncbi.nlm.nih.gov/pubmed/22402613"/>
    </owl:ObjectProperty>
    


    <!-- http://purl.obolibrary.org/obo/RO_0000302 -->

    <owl:ObjectProperty rdf:about="&obo;RO_0000302">
        <rdf:type rdf:resource="&owl;TransitiveProperty"/>
        <rdfs:label xml:lang="en">downstream in neural circuit with</rdfs:label>
        <obo:IAO_0000426 rdf:datatype="&xsd;string">(forall (?x ?y) 
	(iff 
		(downstream_neural_circuit_path  ?x ?y)
		(and
			(&quot;neuron ; CL_0000540&quot; ?x)
			(&quot;neuron ; CL_0000540&quot; ?y)
			(synapsed_by ?x ?y))))


(forall (...s ?x ?y ?z) 
	(iff 
		(downstream_neural_circuit_path ...s ?x ?y ?z )
		(and
			(downstream_neural_circuit_path ...s ?x ?y)
			(&quot;neuron ; CL_0000540&quot; ?z)
			(synapsed_by ?y ?z))))
			
(forall (?x ?y) 
	(iff 
		(downstream_in_neural_circuit_with ?x ?y)
		(exists (...s)
			(downstream_neural_circuit_path  ?x ...s ?y)))) 
			</obo:IAO_0000426>
        <obo:IAO_0000115 xml:lang="en">A relation that holds between a neuron that is synapsed_to another neuron or a neuron that is connected indirectly to another by a chain of neurons, each synapsed_to the next.</obo:IAO_0000115>
        <obo:IAO_0000117 xml:lang="en">David Osumi-Sutherland</obo:IAO_0000117>
        <obo:IAO_0000114 rdf:resource="&obo;IAO_0000125"/>
        <rdfs:subPropertyOf rdf:resource="&obo;RO_0000300"/>
        <obo:RO_0001900 rdf:resource="&obo;RO_0001901"/>
        <cito:citesAsAuthority rdf:resource="http://www.ncbi.nlm.nih.gov/pubmed/22402613"/>
    </owl:ObjectProperty>
    


    <!-- http://purl.obolibrary.org/obo/RO_0001000 -->

    <owl:ObjectProperty rdf:about="&obo;RO_0001000">
        <rdfs:label xml:lang="en">derives from</rdfs:label>
        <obo:IAO_0000116 xml:lang="en">This is a very general relation. More specific relations are preferred when applicable, such as &apos;directly develops from&apos;.</obo:IAO_0000116>
        <obo:IAO_0000232>This relation is taken from the RO2005 version of RO. It may be obsoleted and replaced by relations with different definitions. See also the &apos;develops from&apos; family of relations.</obo:IAO_0000232>
        <obo:IAO_0000115 xml:lang="en">a relation between two distinct material entities, the new entity and the old entity, in which the new entity begins to exist when the old entity ceases to exist, and the new entity inherits the significant portion of the matter of the old entity</obo:IAO_0000115>
        <obo:IAO_0000111 xml:lang="en">derives from</obo:IAO_0000111>
        <obo:IAO_0000118 xml:lang="en">derives_from</obo:IAO_0000118>
        <obo:IAO_0000112 xml:lang="en">this cell derives from this parent cell (cell division)</obo:IAO_0000112>
        <obo:IAO_0000112 xml:lang="en">this nucleus derives from this parent nucleus (nuclear division)</obo:IAO_0000112>
        <rdfs:domain rdf:resource="&obo;BFO_0000004"/>
        <rdfs:range rdf:resource="&obo;BFO_0000004"/>
        <obo:IAO_0000114 rdf:resource="&obo;IAO_0000125"/>
        <obo:IAO_0000412 rdf:resource="&obo;ro.owl"/>
        <oboInOwl:inSubset rdf:resource="&obo;ro/subsets#ro-eco"/>
        <rdfs:subPropertyOf rdf:resource="&owl;topObjectProperty"/>
    </owl:ObjectProperty>
    


    <!-- http://purl.obolibrary.org/obo/RO_0001001 -->

    <owl:ObjectProperty rdf:about="&obo;RO_0001001">
        <rdfs:label xml:lang="en">derives into</rdfs:label>
        <obo:IAO_0000116 xml:lang="en">This is a very general relation. More specific relations are preferred when applicable, such as &apos;directly develops into&apos;. To avoid making statements about a future that may not come to pass, it is often better to use the backward-looking &apos;derives from&apos; rather than the forward-looking &apos;derives into&apos;.</obo:IAO_0000116>
        <obo:IAO_0000115 xml:lang="en">a relation between two distinct material entities, the old entity and the new entity, in which the new entity begins to exist when the old entity ceases to exist, and the new entity inherits the significant portion of the matter of the old entity</obo:IAO_0000115>
        <obo:IAO_0000111 xml:lang="en">derives into</obo:IAO_0000111>
        <obo:IAO_0000118 xml:lang="en">derives_into</obo:IAO_0000118>
        <obo:IAO_0000112 xml:lang="en">this parent cell derives into this cell (cell division)</obo:IAO_0000112>
        <obo:IAO_0000112 xml:lang="en">this parent nucleus derives into this nucleus (nuclear division)</obo:IAO_0000112>
        <obo:IAO_0000114 rdf:resource="&obo;IAO_0000125"/>
        <owl:inverseOf rdf:resource="&obo;RO_0001000"/>
        <oboInOwl:inSubset rdf:resource="&obo;ro/subsets#ro-eco"/>
    </owl:ObjectProperty>
    


    <!-- http://purl.obolibrary.org/obo/RO_0001015 -->

    <owl:ObjectProperty rdf:about="&obo;RO_0001015">
        <rdf:type rdf:resource="&owl;TransitiveProperty"/>
        <rdfs:label xml:lang="en">location of</rdfs:label>
        <obo:IAO_0000116 xml:lang="en">Most location relations will only hold at certain times, but this is difficult to specify in OWL. See https://code.google.com/p/obo-relations/wiki/ROAndTime</obo:IAO_0000116>
        <obo:IAO_0000115 xml:lang="en">a relation between two independent continuants, the location and the target, in which the target is entirely within the location</obo:IAO_0000115>
        <obo:IAO_0000111 xml:lang="en">is location of</obo:IAO_0000111>
        <obo:IAO_0000111 xml:lang="en">location of</obo:IAO_0000111>
        <obo:IAO_0000118 xml:lang="en">location_of</obo:IAO_0000118>
        <obo:IAO_0000112 xml:lang="en">my head is the location of my brain</obo:IAO_0000112>
        <obo:IAO_0000112 xml:lang="en">this cage is the location of this rat</obo:IAO_0000112>
        <obo:RO_0001900 rdf:resource="&obo;RO_0001901"/>
    </owl:ObjectProperty>
    


    <!-- http://purl.obolibrary.org/obo/RO_0001018 -->

    <owl:ObjectProperty rdf:about="&obo;RO_0001018">
        <rdfs:label xml:lang="en">contained in</rdfs:label>
        <obo:IAO_0000116>Containment is location not involving parthood, and arises only where some immaterial continuant is involved.</obo:IAO_0000116>
        <obo:IAO_0000116 xml:lang="en">Containment obtains in each case between material and immaterial continuants, for instance: lung contained_in thoracic cavity; bladder contained_in pelvic cavity. Hence containment is not a transitive relation.    If c part_of c1 at t then we have also, by our definition and by the axioms of mereology applied to spatial regions, c located_in c1 at t. Thus, many examples of instance-level location relations for continuants are in fact cases of instance-level parthood. For material continuants location and parthood coincide. Containment is location not involving parthood, and arises only where some immaterial continuant is involved. To understand this relation, we first define overlap for continuants as follows:    c1 overlap c2 at t =def for some c, c part_of c1 at t and c part_of c2 at t. The containment relation on the instance level can then be defined (see definition):</obo:IAO_0000116>
        <obo:IAO_0000116 xml:lang="en">Intended meaning:
domain: material entity
range: spatial region or site (immaterial continuant)
        </obo:IAO_0000116>
        <obo:IAO_0000111 xml:lang="en">contained in</obo:IAO_0000111>
        <obo:IAO_0000118 xml:lang="en">contained_in</obo:IAO_0000118>
        <rdfs:range rdf:resource="&obo;BFO_0000004"/>
        <rdfs:domain rdf:resource="&obo;BFO_0000040"/>
        <owl:inverseOf rdf:resource="&obo;RO_0001019"/>
        <obo:RO_0001900 rdf:resource="&obo;RO_0001901"/>
        <oboInOwl:inSubset rdf:resource="&obo;ro/subsets#ro-eco"/>
        <owl:propertyChainAxiom rdf:parseType="Collection">
            <rdf:Description rdf:about="&obo;RO_0001025"/>
            <rdf:Description rdf:about="&obo;BFO_0000050"/>
        </owl:propertyChainAxiom>
    </owl:ObjectProperty>
    


    <!-- http://purl.obolibrary.org/obo/RO_0001019 -->

    <owl:ObjectProperty rdf:about="&obo;RO_0001019">
        <rdfs:label xml:lang="en">contains</rdfs:label>
        <obo:IAO_0000111 xml:lang="en">contains</obo:IAO_0000111>
        <obo:RO_0001900 rdf:resource="&obo;RO_0001901"/>
        <oboInOwl:inSubset rdf:resource="&obo;ro/subsets#ro-eco"/>
    </owl:ObjectProperty>
    


    <!-- http://purl.obolibrary.org/obo/RO_0001020 -->

    <owl:ObjectProperty rdf:about="&obo;RO_0001020">
        <rdfs:label xml:lang="en">is allergic trigger for</rdfs:label>
        <obo:IAO_0000115>A relation between a material entity and a condition (a phenotype or disease) of a host, in which the material entity is not part of the host, and is considered harmless to non-allergic hosts, and the condition results in pathological processes that include an abnormally strong immune response against the material entity.</obo:IAO_0000115>
        <obo:IAO_0000112>penicillin (CHEBI:17334) is allergic trigger for penicillin allergy (DOID:0060520)</obo:IAO_0000112>
        <rdfs:domain rdf:resource="&obo;BFO_0000040"/>
        <rdfs:subPropertyOf rdf:resource="&obo;RO_0003302"/>
    </owl:ObjectProperty>
    


    <!-- http://purl.obolibrary.org/obo/RO_0001021 -->

    <owl:ObjectProperty rdf:about="&obo;RO_0001021">
        <rdfs:label xml:lang="en">is autoimmune trigger for</rdfs:label>
        <obo:IAO_0000115>A relation between a material entity and a condition (a phenotype or disease) of a host, in which the material entity is part of the host itself, and the condition results in pathological processes that include an abnormally strong immune response against the material entity.</obo:IAO_0000115>
        <rdfs:domain rdf:resource="&obo;BFO_0000040"/>
        <rdfs:subPropertyOf rdf:resource="&obo;RO_0003302"/>
    </owl:ObjectProperty>
    


    <!-- http://purl.obolibrary.org/obo/RO_0001025 -->

    <owl:ObjectProperty rdf:about="&obo;RO_0001025">
        <rdf:type rdf:resource="&owl;TransitiveProperty"/>
        <rdfs:label xml:lang="en">located in</rdfs:label>
        <dc:source>http://www.obofoundry.org/ro/#OBO_REL:located_in</dc:source>
        <obo:IAO_0000116 xml:lang="en">Location as a relation between instances: The primitive instance-level relation c located_in r at t reflects the fact that each continuant is at any given time associated with exactly one spatial region, namely its exact location. Following we can use this relation to define a further instance-level location relation - not between a continuant and the region which it exactly occupies, but rather between one continuant and another. c is located in c1, in this sense, whenever the spatial region occupied by c is part_of the spatial region occupied by c1.    Note that this relation comprehends both the relation of exact location between one continuant and another which obtains when r and r1 are identical (for example, when a portion of fluid exactly fills a cavity), as well as those sorts of inexact location relations which obtain, for example, between brain and head or between ovum and uterus</obo:IAO_0000116>
        <obo:IAO_0000116 xml:lang="en">Most location relations will only hold at certain times, but this is difficult to specify in OWL. See https://code.google.com/p/obo-relations/wiki/ROAndTime</obo:IAO_0000116>
        <obo:IAO_0000115 xml:lang="en">a relation between two independent continuants, the target and the location, in which the target is entirely within the location</obo:IAO_0000115>
        <obo:IAO_0000111 xml:lang="en">located in</obo:IAO_0000111>
        <obo:IAO_0000118 xml:lang="en">located_in</obo:IAO_0000118>
        <obo:IAO_0000112 xml:lang="en">my brain is located in my head</obo:IAO_0000112>
        <obo:IAO_0000112 xml:lang="en">this rat is located in this cage</obo:IAO_0000112>
        <owl:inverseOf rdf:resource="&obo;RO_0001015"/>
        <obo:RO_0001900 rdf:resource="&obo;RO_0001901"/>
    </owl:ObjectProperty>
    


    <!-- http://purl.obolibrary.org/obo/RO_0002000 -->

    <owl:ObjectProperty rdf:about="&obo;RO_0002000">
        <rdfs:label xml:lang="en">2D boundary of</rdfs:label>
        <obo:IAO_0000111 xml:lang="en">2D boundary of</obo:IAO_0000111>
        <obo:IAO_0000118 xml:lang="en">2D_boundary_of</obo:IAO_0000118>
        <obo:IAO_0000116 xml:lang="en">A 2D boundary may have holes and gaps, but it must be a single connected entity, not an aggregate of several disconnected parts.</obo:IAO_0000116>
        <obo:IAO_0000116 xml:lang="en">Although the boundary is two-dimensional, it exists in three-dimensional space and thus has a 3D shape.</obo:IAO_0000116>
        <obo:IAO_0000115 xml:lang="en">a relation between a 2D immaterial entity (the boundary) and a material entity, in which the boundary delimits the material entity</obo:IAO_0000115>
        <obo:IAO_0000118 xml:lang="en">boundary of</obo:IAO_0000118>
        <obo:IAO_0000118 xml:lang="en">is 2D boundary of</obo:IAO_0000118>
        <obo:IAO_0000118 xml:lang="en">is boundary of</obo:IAO_0000118>
        <obo:IAO_0000112 xml:lang="en">the surface of my skin is a 2D boundary of my body</obo:IAO_0000112>
        <obo:RO_0001900 rdf:resource="&obo;RO_0001901"/>
        <rdfs:subPropertyOf rdf:resource="&obo;RO_0002323"/>
    </owl:ObjectProperty>
    


    <!-- http://purl.obolibrary.org/obo/RO_0002001 -->

    <owl:ObjectProperty rdf:about="&obo;RO_0002001">
        <rdf:type rdf:resource="&owl;TransitiveProperty"/>
        <rdfs:label xml:lang="en">aligned with</rdfs:label>
        <obo:IAO_0000117>David Osumi-Sutherland</obo:IAO_0000117>
        <obo:IAO_0000114 rdf:resource="&obo;IAO_0000125"/>
        <obo:RO_0001900 rdf:resource="&obo;RO_0001901"/>
    </owl:ObjectProperty>
    


    <!-- http://purl.obolibrary.org/obo/RO_0002002 -->

    <owl:ObjectProperty rdf:about="&obo;RO_0002002">
        <rdfs:label xml:lang="en">has 2D boundary</rdfs:label>
        <obo:IAO_0000117>David Osumi-Sutherland</obo:IAO_0000117>
        <obo:IAO_0000116 xml:lang="en">A 2D boundary may have holes and gaps, but it must be a single connected entity, not an aggregate of several disconnected parts.</obo:IAO_0000116>
        <obo:IAO_0000116 xml:lang="en">Although the boundary is two-dimensional, it exists in three-dimensional space and thus has a 3D shape.</obo:IAO_0000116>
        <obo:IAO_0000115 xml:lang="en">a relation between a material entity and a 2D immaterial entity (the boundary), in which the boundary delimits the material entity</obo:IAO_0000115>
        <obo:IAO_0000111 xml:lang="en">has 2D boundary</obo:IAO_0000111>
        <obo:IAO_0000118 xml:lang="en">has boundary</obo:IAO_0000118>
        <obo:IAO_0000118 xml:lang="en">has_2D_boundary</obo:IAO_0000118>
        <obo:IAO_0000112 xml:lang="en">my body has 2D boundary the surface of my skin</obo:IAO_0000112>
        <rdfs:domain rdf:resource="&obo;BFO_0000040"/>
        <rdfs:range rdf:resource="&obo;BFO_0000141"/>
        <obo:RO_0001900 rdf:resource="&obo;RO_0001901"/>
        <owl:inverseOf rdf:resource="&obo;RO_0002000"/>
        <rdfs:subPropertyOf rdf:resource="&obo;RO_0002323"/>
    </owl:ObjectProperty>
    


    <!-- http://purl.obolibrary.org/obo/RO_0002003 -->

    <owl:ObjectProperty rdf:about="&obo;RO_0002003">
        <rdfs:label rdf:datatype="&xsd;string">electrically_synapsed_to</rdfs:label>
        <obo:IAO_0000115>A relation that holds between two neurons that are electrically coupled via gap junctions.</obo:IAO_0000115>
        <obo:IAO_0000117>David Osumi-Sutherland</obo:IAO_0000117>
        <rdfs:subPropertyOf rdf:resource="&obo;RO_0000300"/>
        <cito:citesAsAuthority rdf:resource="http://www.ncbi.nlm.nih.gov/pubmed/22402613"/>
    </owl:ObjectProperty>
    


    <!-- http://purl.obolibrary.org/obo/RO_0002004 -->

    <owl:ObjectProperty rdf:about="&obo;RO_0002004">
        <rdfs:label xml:lang="en">tracheates</rdfs:label>
        <obo:IAO_0000115 rdf:datatype="&xsd;string">The relationship that holds between a trachea or tracheole and an antomical structure that is contained in (and so provides an oxygen supply to).</obo:IAO_0000115>
        <obo:IAO_0000117>David Osumi-Sutherland</obo:IAO_0000117>
        <rdfs:subPropertyOf rdf:resource="&obo;RO_0001018"/>
    </owl:ObjectProperty>
    


    <!-- http://purl.obolibrary.org/obo/RO_0002005 -->

    <owl:ObjectProperty rdf:about="&obo;RO_0002005">
        <rdfs:label xml:lang="en">innervated_by</rdfs:label>
        <cito:citesAsAuthority rdf:datatype="&xsd;anyURI">http://www.ncbi.nlm.nih.gov/pubmed/22402613</cito:citesAsAuthority>
        <obo:IAO_0000117>David Osumi-Sutherland</obo:IAO_0000117>
        <owl:inverseOf rdf:resource="&obo;RO_0002134"/>
    </owl:ObjectProperty>
    


    <!-- http://purl.obolibrary.org/obo/RO_0002006 -->

    <owl:ObjectProperty rdf:about="&obo;RO_0002006">
        <rdfs:label xml:lang="en">has synaptic terminal of</rdfs:label>
        <obo:IAO_0000117>David Osumi-Sutherland</obo:IAO_0000117>
        <owl:inverseOf rdf:resource="&obo;RO_0002130"/>
        <rdfs:subPropertyOf rdf:resource="&obo;RO_0002131"/>
    </owl:ObjectProperty>
    


    <!-- http://purl.obolibrary.org/obo/RO_0002007 -->

    <owl:ObjectProperty rdf:about="&obo;RO_0002007">
        <rdfs:label xml:lang="en">bounding layer of</rdfs:label>
        <obo:IAO_0000117>David Osumi-Sutherland</obo:IAO_0000117>
        <rdfs:comment>A relationship that applies between a continuant and its outer, bounding layer.  Examples include the relationship between a multicellular organism and its integument, between an animal cell and its plasma membrane, and between a membrane bound organelle and its outer/bounding membrane.</rdfs:comment>
        <obo:IAO_0000115>X outer_layer_of Y iff:
. X :continuant that bearer_of some PATO:laminar
. X part_of Y
. exists Z :surface
. X has_boundary Z
. Z boundary_of Y

has_boundary: http://purl.obolibrary.org/obo/RO_0002002
boundary_of: http://purl.obolibrary.org/obo/RO_0002000</obo:IAO_0000115>
        <rdfs:range rdf:resource="&obo;BFO_0000040"/>
        <rdfs:subPropertyOf rdf:resource="&obo;BFO_0000050"/>
        <oboInOwl:inSubset rdf:resource="&obo;ro/subsets#ro-eco"/>
        <rdfs:domain>
            <owl:Class>
                <owl:intersectionOf rdf:parseType="Collection">
                    <rdf:Description rdf:about="&obo;BFO_0000040"/>
                    <owl:Restriction>
                        <owl:onProperty rdf:resource="&obo;RO_0000053"/>
                        <owl:someValuesFrom rdf:resource="&obo;PATO_0002124"/>
                    </owl:Restriction>
                </owl:intersectionOf>
            </owl:Class>
        </rdfs:domain>
    </owl:ObjectProperty>
    


    <!-- http://purl.obolibrary.org/obo/RO_0002008 -->

    <owl:ObjectProperty rdf:about="&obo;RO_0002008">
        <rdfs:label>coincident with</rdfs:label>
        <obo:IAO_0000115 rdf:datatype="&xsd;string">A relation that holds between two linear structures that are approximately parallel to each other for their entire length and where either the two structures are adjacent to each other or one is part of the other.</obo:IAO_0000115>
        <rdfs:comment>Example: if we define region of chromosome as any subdivision of a chromosome along its long axis, then we can define a region of chromosome that contains only gene x as &apos;chromosome region&apos; that coincident_with some &apos;gene x&apos;, where the term gene X corresponds to a genomic sequence.</rdfs:comment>
        <obo:IAO_0000117>David Osumi-Sutherland</obo:IAO_0000117>
        <obo:IAO_0000116>Note from NCEAS meeting: consider changing primary label</obo:IAO_0000116>
        <rdfs:subPropertyOf rdf:resource="&obo;RO_0002323"/>
        <oboInOwl:inSubset rdf:resource="&obo;ro/subsets#ro-eco"/>
        <rdfs:domain>
            <owl:Class>
                <owl:intersectionOf rdf:parseType="Collection">
                    <rdf:Description rdf:about="&obo;BFO_0000002"/>
                    <owl:Restriction>
                        <owl:onProperty rdf:resource="&obo;RO_0000053"/>
                        <owl:someValuesFrom rdf:resource="&obo;PATO_0001199"/>
                    </owl:Restriction>
                </owl:intersectionOf>
            </owl:Class>
        </rdfs:domain>
        <rdfs:range>
            <owl:Class>
                <owl:intersectionOf rdf:parseType="Collection">
                    <rdf:Description rdf:about="&obo;BFO_0000002"/>
                    <owl:Restriction>
                        <owl:onProperty rdf:resource="&obo;RO_0000053"/>
                        <owl:someValuesFrom rdf:resource="&obo;PATO_0001199"/>
                    </owl:Restriction>
                </owl:intersectionOf>
            </owl:Class>
        </rdfs:range>
    </owl:ObjectProperty>
    


    <!-- http://purl.obolibrary.org/obo/RO_0002009 -->

    <owl:ObjectProperty rdf:about="&obo;RO_0002009">
        <rdfs:label>cell expresses</rdfs:label>
        <obo:IAO_0000115>A relation that applies between a cell(c) and a gene(g) , where the process of &apos;transcription, DNA templated (GO_0006351)&apos; is occuring in in cell c and that process has input gene g.</obo:IAO_0000115>
        <obo:IAO_0000117>David Osumi-Sutherland</obo:IAO_0000117>
        <dc:description>x &apos;cell expresses&apos; y iff:
cell(x)
AND gene(y)
AND exists some &apos;transcription, DNA templated (GO_0006351)&apos;(t)
AND t occurs_in x
AND t has_input y</dc:description>
        <rdfs:domain rdf:resource="&obo;CL_0000000"/>
        <rdfs:subPropertyOf rdf:resource="&obo;RO_0002292"/>
    </owl:ObjectProperty>
    


    <!-- http://purl.obolibrary.org/obo/RO_0002010 -->

    <owl:ObjectProperty rdf:about="&obo;RO_0002010">
        <rdfs:label>regulates in other organism</rdfs:label>
        <obo:IAO_0000117>David Osumi-Sutherland</obo:IAO_0000117>
        <obo:IAO_0000115>x &apos;regulates in other organism&apos; y if and only if: (x is the realization of a function to exert an effect on the frequency, rate or extent of y) AND (the agents of x are produced by organism o1 and the agents of y are produced by organism o2).</obo:IAO_0000115>
        <rdfs:range rdf:resource="&obo;BFO_0000015"/>
        <rdfs:domain rdf:resource="&obo;BFO_0000015"/>
        <rdfs:subPropertyOf rdf:resource="&obo;RO_0002418"/>
    </owl:ObjectProperty>
    


    <!-- http://purl.obolibrary.org/obo/RO_0002011 -->

    <owl:ObjectProperty rdf:about="&obo;RO_0002011">
        <rdfs:label>regulates transport of</rdfs:label>
        <obo:IAO_0000117>David Osumi-Sutherland</obo:IAO_0000117>
        <obo:IAO_0000115>A relationship that holds between a  process that regulates a transport process and the entity transported by that process.</obo:IAO_0000115>
        <oboInOwl:inSubset rdf:resource="&obo;ro/subsets#ro-eco"/>
        <owl:propertyChainAxiom rdf:parseType="Collection">
            <rdf:Description rdf:about="&obo;RO_0002211"/>
            <rdf:Description rdf:about="&obo;RO_0002313"/>
        </owl:propertyChainAxiom>
    </owl:ObjectProperty>
    <owl:Axiom>
        <owl:annotatedTarget>A relationship that holds between a  process that regulates a transport process and the entity transported by that process.</owl:annotatedTarget>
        <oboInOwl:hasDbXref>GOC:dos</oboInOwl:hasDbXref>
        <owl:annotatedProperty rdf:resource="&obo;IAO_0000115"/>
        <owl:annotatedSource rdf:resource="&obo;RO_0002011"/>
    </owl:Axiom>
    


    <!-- http://purl.obolibrary.org/obo/RO_0002012 -->

    <owl:ObjectProperty rdf:about="&obo;RO_0002012">
        <rdfs:label>occurent part of</rdfs:label>
        <obo:IAO_0000115>A part of relation that applies only between occurents.</obo:IAO_0000115>
        <rdfs:domain rdf:resource="&obo;BFO_0000003"/>
        <rdfs:range rdf:resource="&obo;BFO_0000003"/>
        <rdfs:subPropertyOf rdf:resource="&obo;BFO_0000050"/>
        <rdfs:subPropertyOf rdf:resource="&obo;RO_0002418"/>
    </owl:ObjectProperty>
    <owl:Axiom>
        <oboInOwl:hasDbXref>GOC:dos</oboInOwl:hasDbXref>
        <owl:annotatedTarget>A part of relation that applies only between occurents.</owl:annotatedTarget>
        <owl:annotatedProperty rdf:resource="&obo;IAO_0000115"/>
        <owl:annotatedSource rdf:resource="&obo;RO_0002012"/>
    </owl:Axiom>
    


    <!-- http://purl.obolibrary.org/obo/RO_0002081 -->

    <owl:ObjectProperty rdf:about="&obo;RO_0002081">
        <rdfs:label xml:lang="en">before or simultaneous with</rdfs:label>
        <obo:IAO_0000118 xml:lang="en">&lt;=</obo:IAO_0000118>
        <obo:IAO_0000117>David Osumi-Sutherland</obo:IAO_0000117>
        <rdfs:comment>Primitive instance level timing relation between events</rdfs:comment>
        <rdfs:subPropertyOf rdf:resource="&obo;RO_0002222"/>
        <oboInOwl:inSubset rdf:resource="&obo;ro/subsets#ro-eco"/>
    </owl:ObjectProperty>
    


    <!-- http://purl.obolibrary.org/obo/RO_0002082 -->

    <owl:ObjectProperty rdf:about="&obo;RO_0002082">
        <rdf:type rdf:resource="&owl;TransitiveProperty"/>
        <rdfs:label xml:lang="en">simultaneous with</rdfs:label>
        <obo:IAO_0000117>David Osumi-Sutherland</obo:IAO_0000117>
        <rdfs:comment xml:lang="en">t1 simultaneous_with t2 iff:=  t1 before_or_simultaneous_with t2  and not (t1 before t2)</rdfs:comment>
        <rdfs:subPropertyOf rdf:resource="&obo;RO_0002081"/>
        <oboInOwl:inSubset rdf:resource="&obo;ro/subsets#ro-eco"/>
    </owl:ObjectProperty>
    


    <!-- http://purl.obolibrary.org/obo/RO_0002083 -->

    <owl:ObjectProperty rdf:about="&obo;RO_0002083">
        <rdf:type rdf:resource="&owl;TransitiveProperty"/>
        <rdfs:label xml:lang="en">before</rdfs:label>
        <obo:IAO_0000117>David Osumi-Sutherland</obo:IAO_0000117>
        <rdfs:comment xml:lang="en">t1 before t2 iff:=  t1 before_or_simulataneous_with t2  and not (t1 simultaeous_with t2)</rdfs:comment>
        <rdfs:subPropertyOf rdf:resource="&obo;RO_0002081"/>
        <oboInOwl:inSubset rdf:resource="&obo;ro/subsets#ro-eco"/>
    </owl:ObjectProperty>
    


    <!-- http://purl.obolibrary.org/obo/RO_0002084 -->

    <owl:ObjectProperty rdf:about="&obo;RO_0002084">
        <rdfs:label xml:lang="en">during which ends</rdfs:label>
        <obo:IAO_0000117>David Osumi-Sutherland</obo:IAO_0000117>
        <rdfs:comment>Previously had ID  http://purl.obolibrary.org/obo/RO_0002122 in test files in sandpit - but this seems to have been dropped from ro-edit.owl at some point.  No re-use under this ID AFAIK, but leaving note here in case we run in to clashes down the line.  Official ID now chosen from DOS ID range.</rdfs:comment>
        <owl:inverseOf rdf:resource="&obo;RO_0002093"/>
        <rdfs:subPropertyOf rdf:resource="&obo;RO_0002222"/>
        <oboInOwl:inSubset rdf:resource="&obo;ro/subsets#ro-eco"/>
    </owl:ObjectProperty>
    


    <!-- http://purl.obolibrary.org/obo/RO_0002085 -->

    <owl:ObjectProperty rdf:about="&obo;RO_0002085">
        <rdf:type rdf:resource="&owl;TransitiveProperty"/>
        <rdfs:label xml:lang="en">encompasses</rdfs:label>
        <rdfs:comment>Previously had ID  http://purl.obolibrary.org/obo/RO_0002124 in test files in sandpit - but this seems to have been dropped from ro-edit.owl at some point.  No re-use under this ID AFAIK, but leaving note here in case we run in to clashes down the line.  Official ID now chosen from DOS ID range.</rdfs:comment>
        <obo:IAO_0000118>di</obo:IAO_0000118>
        <obo:IAO_0000117>David Osumi-Sutherland</obo:IAO_0000117>
        <rdfs:subPropertyOf rdf:resource="&obo;RO_0002088"/>
        <owl:inverseOf rdf:resource="&obo;RO_0002092"/>
    </owl:ObjectProperty>
    


    <!-- http://purl.obolibrary.org/obo/RO_0002086 -->

    <owl:ObjectProperty rdf:about="&obo;RO_0002086">
        <rdf:type rdf:resource="&owl;TransitiveProperty"/>
        <rdfs:label xml:lang="en">ends after</rdfs:label>
        <obo:IAO_0000117>David Osumi-Sutherland</obo:IAO_0000117>
        <rdfs:comment xml:lang="en">X ends_after Y iff: end(Y) before_or_simultaneous_with end(X)</rdfs:comment>
        <rdfs:subPropertyOf rdf:resource="&obo;RO_0002222"/>
        <oboInOwl:inSubset rdf:resource="&obo;ro/subsets#ro-eco"/>
        <owl:propertyChainAxiom rdf:parseType="Collection">
            <rdf:Description rdf:about="&obo;RO_0002093"/>
            <rdf:Description rdf:about="&obo;BFO_0000062"/>
        </owl:propertyChainAxiom>
    </owl:ObjectProperty>
    


    <!-- http://purl.obolibrary.org/obo/RO_0002087 -->

    <owl:ObjectProperty rdf:about="&obo;RO_0002087">
        <rdfs:label xml:lang="en">immediately preceded by</rdfs:label>
        <obo:IAO_0000118>starts_at_end_of</obo:IAO_0000118>
        <obo:IAO_0000117>David Osumi-Sutherland</obo:IAO_0000117>
        <rdfs:comment xml:lang="en">X immediately_preceded_by Y iff: end(X) simultaneous_with start(Y)</rdfs:comment>
        <obo:IAO_0000111 xml:lang="en">immediately preceded by</obo:IAO_0000111>
        <rdfs:subPropertyOf rdf:resource="&obo;BFO_0000062"/>
        <owl:inverseOf rdf:resource="&obo;RO_0002090"/>
        <owl:propertyChainAxiom rdf:parseType="Collection">
            <rdf:Description rdf:about="&obo;RO_0002224"/>
            <rdf:Description rdf:about="&obo;RO_0002230"/>
        </owl:propertyChainAxiom>
    </owl:ObjectProperty>
    


    <!-- http://purl.obolibrary.org/obo/RO_0002088 -->

    <owl:ObjectProperty rdf:about="&obo;RO_0002088">
        <rdfs:label xml:lang="en">during which starts</rdfs:label>
        <obo:IAO_0000117>David Osumi-Sutherland</obo:IAO_0000117>
        <rdfs:comment>Previously had ID  http://purl.obolibrary.org/obo/RO_0002123 in test files in sandpit - but this seems to have been dropped from ro-edit.owl at some point.  No re-use under this ID AFAIK, but leaving note here in case we run in to clashes down the line.  Official ID now chosen from DOS ID range.</rdfs:comment>
        <owl:inverseOf rdf:resource="&obo;RO_0002091"/>
        <rdfs:subPropertyOf rdf:resource="&obo;RO_0002222"/>
        <oboInOwl:inSubset rdf:resource="&obo;ro/subsets#ro-eco"/>
    </owl:ObjectProperty>
    


    <!-- http://purl.obolibrary.org/obo/RO_0002089 -->

    <owl:ObjectProperty rdf:about="&obo;RO_0002089">
        <rdf:type rdf:resource="&owl;TransitiveProperty"/>
        <rdfs:label xml:lang="en">starts before</rdfs:label>
        <obo:IAO_0000117>David Osumi-Sutherland</obo:IAO_0000117>
        <rdfs:subPropertyOf rdf:resource="&obo;RO_0002222"/>
        <oboInOwl:inSubset rdf:resource="&obo;ro/subsets#ro-eco"/>
        <owl:propertyChainAxiom rdf:parseType="Collection">
            <rdf:Description rdf:about="&obo;RO_0002091"/>
            <rdf:Description rdf:about="&obo;BFO_0000060"/>
        </owl:propertyChainAxiom>
    </owl:ObjectProperty>
    


    <!-- http://purl.obolibrary.org/obo/RO_0002090 -->

    <owl:ObjectProperty rdf:about="&obo;RO_0002090">
        <rdfs:label xml:lang="en">immediately precedes</rdfs:label>
        <rdfs:comment xml:lang="en">X immediately_precedes_Y iff: end(X) simultaneous_with start(Y)</rdfs:comment>
        <obo:IAO_0000118>ends_at_start_of</obo:IAO_0000118>
        <obo:IAO_0000111 xml:lang="en">immediately precedes</obo:IAO_0000111>
        <obo:IAO_0000118>meets</obo:IAO_0000118>
        <obo:IAO_0000117>David Osumi-Sutherland</obo:IAO_0000117>
        <obo:RO_0002575 rdf:resource="&obo;BFO_0000063"/>
        <rdfs:subPropertyOf rdf:resource="&obo;BFO_0000063"/>
        <oboInOwl:inSubset rdf:resource="&obo;ro/subsets#ro-eco"/>
        <owl:propertyChainAxiom rdf:parseType="Collection">
            <rdf:Description rdf:about="&obo;RO_0002230"/>
            <rdf:Description rdf:about="&obo;RO_0002224"/>
        </owl:propertyChainAxiom>
    </owl:ObjectProperty>
    


    <!-- http://purl.obolibrary.org/obo/RO_0002091 -->

    <owl:ObjectProperty rdf:about="&obo;RO_0002091">
        <rdfs:label xml:lang="en">starts during</rdfs:label>
        <obo:IAO_0000117>David Osumi-Sutherland</obo:IAO_0000117>
        <rdfs:comment xml:lang="en">X starts_during Y iff: (start(Y) before_or_simultaneous_with start(X)) AND (start(X) before_or_simultaneous_with end(Y))</rdfs:comment>
        <obo:IAO_0000118>io</obo:IAO_0000118>
        <rdfs:domain rdf:resource="&obo;BFO_0000003"/>
        <rdfs:range rdf:resource="&obo;BFO_0000003"/>
        <rdfs:subPropertyOf rdf:resource="&obo;RO_0002222"/>
        <oboInOwl:inSubset rdf:resource="&obo;ro/subsets#ro-eco"/>
    </owl:ObjectProperty>
    


    <!-- http://purl.obolibrary.org/obo/RO_0002092 -->

    <owl:ObjectProperty rdf:about="&obo;RO_0002092">
        <rdf:type rdf:resource="&owl;TransitiveProperty"/>
        <rdfs:label xml:lang="en">happens during</rdfs:label>
        <rdfs:comment xml:lang="en">X happens_during Y iff: (start(Y) before_or_simultaneous_with start(X)) AND (end(X) before_or_simultaneous_with end(Y))</rdfs:comment>
        <obo:IAO_0000118>d</obo:IAO_0000118>
        <obo:IAO_0000118>during</obo:IAO_0000118>
        <obo:IAO_0000117>David Osumi-Sutherland</obo:IAO_0000117>
        <rdfs:subPropertyOf rdf:resource="&obo;RO_0002093"/>
        <oboInOwl:inSubset rdf:resource="&obo;ro/subsets#ro-eco"/>
    </owl:ObjectProperty>
    


    <!-- http://purl.obolibrary.org/obo/RO_0002093 -->

    <owl:ObjectProperty rdf:about="&obo;RO_0002093">
        <rdfs:label xml:lang="en">ends during</rdfs:label>
        <obo:IAO_0000117>David Osumi-Sutherland</obo:IAO_0000117>
        <obo:IAO_0000118>o</obo:IAO_0000118>
        <obo:IAO_0000118>overlaps</obo:IAO_0000118>
        <rdfs:comment xml:lang="en">X ends_during Y iff: ((start(Y) before_or_simultaneous_with end(X)) AND end(X) before_or_simultaneous_with end(Y). </rdfs:comment>
        <rdfs:subPropertyOf rdf:resource="&obo;RO_0002222"/>
        <oboInOwl:inSubset rdf:resource="&obo;ro/subsets#ro-eco"/>
    </owl:ObjectProperty>
    


    <!-- http://purl.obolibrary.org/obo/RO_0002100 -->

    <owl:ObjectProperty rdf:about="&obo;RO_0002100">
        <rdfs:label xml:lang="en">has soma location</rdfs:label>
        <obo:IAO_0000424>&lt;http://purl.obolibrary.org/obo/BFO_0000051&gt; some (
   &lt;http://purl.obolibrary.org/obo/GO_0043025&gt; and   &lt;http://purl.obolibrary.org/obo/BFO_0000050&gt; some ?Y)</obo:IAO_0000424>
        <obo:IAO_0000117>David Osumi-Sutherland</obo:IAO_0000117>
        <obo:IAO_0000115 xml:lang="en">Relation between a neuron and an anatomical structure that its soma is part of.</obo:IAO_0000115>
        <rdfs:domain rdf:resource="&obo;CL_0000540"/>
        <obo:IAO_0000114 rdf:resource="&obo;IAO_0000125"/>
        <obo:RO_0001900 rdf:resource="&obo;RO_0001901"/>
        <rdfs:subPropertyOf rdf:resource="&obo;RO_0002131"/>
        <owl:propertyChainAxiom rdf:parseType="Collection">
            <rdf:Description rdf:about="&obo;RO_0002100"/>
            <rdf:Description rdf:about="&obo;BFO_0000050"/>
        </owl:propertyChainAxiom>
    </owl:ObjectProperty>
    


    <!-- http://purl.obolibrary.org/obo/RO_0002101 -->

    <owl:ObjectProperty rdf:about="&obo;RO_0002101">
        <rdfs:label xml:lang="en">fasciculates with</rdfs:label>
        <obo:IAO_0000426 rdf:datatype="&xsd;string">(forall (?x ?y) 
	(iff 
		(fasciculates_with ?x ?y)
		(exists (?nps ?npbs)
			(and 
				(&quot;neuron ; CL_0000540&quot; ?x)
				(&quot;neuron projection bundle ; CARO_0001001&quot; ?y) 
				(&quot;neuron projection segment ; CARO_0001502&quot; ?nps)
				(&quot;neuron projection bundle segment ; CARO_0001500&apos; &quot; ?npbs)
				(part_of ?npbs ?y) 			
				(part_of ?nps ?x)
				(part_of ?nps ?npbs)
				(forall (?npbss)
					(if
						(and 
							(&quot;neuron projection bundle subsegment ; CARO_0001501&quot; ?npbss)
							(part_of ?npbss ?npbs) 
						)
						(overlaps ?nps ?npbss)
					))))))</obo:IAO_0000426>
        <obo:IAO_0000118>fasciculates with</obo:IAO_0000118>
        <obo:IAO_0000117>David Osumi-Sutherland</obo:IAO_0000117>
        <obo:IAO_0000115 xml:lang="en">relationship between a neuron and a neuron projection bundle (e.g.- tract or nerve bundle) that one or more of its projections travels through.
</obo:IAO_0000115>
        <rdfs:range rdf:resource="&obo;CARO_0001001"/>
        <obo:IAO_0000114 rdf:resource="&obo;IAO_0000125"/>
        <obo:RO_0001900 rdf:resource="&obo;RO_0001901"/>
        <rdfs:subPropertyOf rdf:resource="&obo;RO_0002131"/>
        <owl:inverseOf rdf:resource="&obo;RO_0002132"/>
        <cito:citesAsAuthority rdf:resource="http://www.ncbi.nlm.nih.gov/pubmed/22402613"/>
        <rdfs:domain>
            <owl:Class>
                <owl:unionOf rdf:parseType="Collection">
                    <rdf:Description rdf:about="&obo;CL_0000540"/>
                    <owl:Restriction>
                        <owl:onProperty rdf:resource="&obo;BFO_0000050"/>
                        <owl:someValuesFrom rdf:resource="&obo;CL_0000540"/>
                    </owl:Restriction>
                </owl:unionOf>
            </owl:Class>
        </rdfs:domain>
    </owl:ObjectProperty>
    


    <!-- http://purl.obolibrary.org/obo/RO_0002102 -->

    <owl:ObjectProperty rdf:about="&obo;RO_0002102">
        <rdfs:label xml:lang="en">axon synapses in</rdfs:label>
        <obo:IAO_0000424>&lt;http://purl.obolibrary.org/obo/BFO_0000051&gt; some (
   &lt;http://purl.obolibrary.org/obo/GO_0030424&gt; and &lt;http://purl.obolibrary.org/obo/BFO_0000051&gt; some (
      &lt;http://purl.obolibrary.org/obo/GO_0042734&gt; and &lt;http://purl.obolibrary.org/obo/BFO_0000050&gt; some (
         &lt;http://purl.obolibrary.org/obo/GO_0045202&gt; and &lt;http://purl.obolibrary.org/obo/BFO_0000050&gt; some ?Y)))</obo:IAO_0000424>
        <obo:IAO_0000117 xml:lang="en">Chris Mungall</obo:IAO_0000117>
        <obo:IAO_0000117>David Osumi-Sutherland</obo:IAO_0000117>
        <obo:IAO_0000117 xml:lang="en">David Osumi-Sutherland</obo:IAO_0000117>
        <obo:IAO_0000115 xml:lang="en">Relation between a neuron and some structure its axon forms (chemical) synapses in.</obo:IAO_0000115>
        <rdfs:domain rdf:resource="&obo;CL_0000540"/>
        <obo:IAO_0000114 rdf:resource="&obo;IAO_0000125"/>
        <obo:RO_0001900 rdf:resource="&obo;RO_0001901"/>
        <owl:inverseOf rdf:resource="&obo;RO_0002110"/>
        <rdfs:subPropertyOf rdf:resource="&obo;RO_0002113"/>
        <cito:citesAsAuthority rdf:resource="http://www.ncbi.nlm.nih.gov/pubmed/22402613"/>
        <owl:propertyChainAxiom rdf:parseType="Collection">
            <rdf:Description rdf:about="&obo;RO_0002102"/>
            <rdf:Description rdf:about="&obo;BFO_0000050"/>
        </owl:propertyChainAxiom>
    </owl:ObjectProperty>
    


    <!-- http://purl.obolibrary.org/obo/RO_0002103 -->

    <owl:ObjectProperty rdf:about="&obo;RO_0002103">
        <rdfs:label xml:lang="en">synapsed by</rdfs:label>
        <obo:IAO_0000424>&lt;http://purl.obolibrary.org/obo/BFO_0000051&gt; some (&lt;http://purl.obolibrary.org/obo/GO_0045211&gt; that part_of some (&lt;http://purl.obolibrary.org/obo/GO_0045202&gt; that has_part some (&lt;http://purl.obolibrary.org/obo/GO_0042734&gt; that &lt;http://purl.obolibrary.org/obo/BFO_0000050&gt; some Y?)))</obo:IAO_0000424>
        <obo:IAO_0000117 xml:lang="en">Chris Mungall</obo:IAO_0000117>
        <obo:IAO_0000117 xml:lang="en">David Osumi-Sutherland</obo:IAO_0000117>
        <obo:IAO_0000115 xml:lang="en">Relation between an anatomical structure (including cells) and a neuron that chemically synapses to it. </obo:IAO_0000115>
        <obo:IAO_0000114 rdf:resource="&obo;IAO_0000125"/>
        <rdfs:subPropertyOf rdf:resource="&obo;RO_0000301"/>
        <obo:RO_0001900 rdf:resource="&obo;RO_0001901"/>
        <owl:inverseOf rdf:resource="&obo;RO_0002120"/>
        <cito:citesAsAuthority rdf:resource="http://www.ncbi.nlm.nih.gov/pubmed/22402613"/>
        <rdfs:range>
            <owl:Class>
                <owl:unionOf rdf:parseType="Collection">
                    <rdf:Description rdf:about="&obo;CL_0000540"/>
                    <owl:Restriction>
                        <owl:onProperty rdf:resource="&obo;BFO_0000050"/>
                        <owl:someValuesFrom rdf:resource="&obo;CL_0000540"/>
                    </owl:Restriction>
                </owl:unionOf>
            </owl:Class>
        </rdfs:range>
    </owl:ObjectProperty>
    


    <!-- http://purl.obolibrary.org/obo/RO_0002104 -->

    <owl:ObjectProperty rdf:about="&obo;RO_0002104">
        <rdfs:label xml:lang="en">has plasma membrane part</rdfs:label>
        <obo:IAO_0000117>Lindsay Cowell</obo:IAO_0000117>
        <obo:IAO_0000115>Holds between a cell c and a protein complex or protein p if and only if that cell has as part a plasma_membrane[GO:0005886], and that plasma membrane has p as part.</obo:IAO_0000115>
        <obo:IAO_0000424>&lt;http://purl.obolibrary.org/obo/BFO_0000051&gt; some (&lt;http://purl.obolibrary.org/obo/GO_0005886&gt; and &lt;http://purl.obolibrary.org/obo/BFO_0000051&gt; some ?Y)</obo:IAO_0000424>
        <obo:IAO_0000117>Alexander Diehl</obo:IAO_0000117>
        <obo:IAO_0000117 xml:lang="en">Chris Mungall</obo:IAO_0000117>
        <obo:IAO_0000112 xml:lang="en">Every B cell[CL_0000236] has plasma membrane part some immunoglobulin complex[GO_0019814]</obo:IAO_0000112>
        <rdfs:subPropertyOf rdf:resource="&obo;BFO_0000051"/>
        <obo:IAO_0000114 rdf:resource="&obo;IAO_0000125"/>
        <obo:RO_0001900 rdf:resource="&obo;RO_0001901"/>
        <obo:IAO_0000119 rdf:resource="http://www.ncbi.nlm.nih.gov/pubmed/19243617"/>
    </owl:ObjectProperty>
    


    <!-- http://purl.obolibrary.org/obo/RO_0002105 -->

    <owl:ObjectProperty rdf:about="&obo;RO_0002105">
        <rdfs:label xml:lang="en">synapsed_via_type_Ib_bouton_to</rdfs:label>
        <rdfs:comment>Expands to: has_part some (&apos;type Ib terminal button&apos; that has_part some (&apos;pre-synaptic membrane&apos; that part_of some (&apos;synapse&apos; that has_part some (&apos;post-synaptic membrane&apos; that part_of some ?Y))))</rdfs:comment>
        <obo:IAO_0000115>A relation between a motor neuron and a muscle that it synapses to via a type Ib bouton.</obo:IAO_0000115>
        <obo:IAO_0000117>Marta Costa</obo:IAO_0000117>
        <obo:IAO_0000117>David Osumi-Sutherland</obo:IAO_0000117>
        <obo:IAO_0000424>BFO_0000051 some (GO_0061176 that BFO_0000051 some (that BFO_0000051 some (GO_0045202 that BFO_0000051 some ( that BFO_0000050 some ?Y))))</obo:IAO_0000424>
        <obo:IAO_0000114 rdf:resource="&obo;IAO_0000125"/>
        <obo:RO_0001900 rdf:resource="&obo;RO_0001901"/>
        <owl:inverseOf rdf:resource="&obo;RO_0002109"/>
        <rdfs:subPropertyOf rdf:resource="&obo;RO_0002120"/>
        <cito:citesAsAuthority rdf:resource="http://www.ncbi.nlm.nih.gov/pubmed/22402613"/>
    </owl:ObjectProperty>
    


    <!-- http://purl.obolibrary.org/obo/RO_0002106 -->

    <owl:ObjectProperty rdf:about="&obo;RO_0002106">
        <rdfs:label xml:lang="en">synapsed_via_type_Is_bouton_to</rdfs:label>
        <obo:IAO_0000117>Marta Costa</obo:IAO_0000117>
        <obo:IAO_0000117>David Osumi-Sutherland</obo:IAO_0000117>
        <rdfs:comment>Expands to: has_part some (&apos;type Is terminal button&apos; that has_part some (&apos;pre-synaptic membrane&apos; that part_of some (&apos;synapse&apos; that has_part some (&apos;post-synaptic membrane&apos; that part_of some ?Y))))</rdfs:comment>
        <obo:IAO_0000424>BFO_0000051 some (GO_0061177 that BFO_0000051 some (that BFO_0000051 some (GO_0045202 that BFO_0000051 some ( that BFO_0000050 some ?Y))))</obo:IAO_0000424>
        <obo:IAO_0000115>A relation between a motor neuron and a muscle that it synapses to via a type Is bouton.</obo:IAO_0000115>
        <obo:IAO_0000114 rdf:resource="&obo;IAO_0000125"/>
        <obo:RO_0001900 rdf:resource="&obo;RO_0001901"/>
        <owl:inverseOf rdf:resource="&obo;RO_0002112"/>
        <rdfs:subPropertyOf rdf:resource="&obo;RO_0002120"/>
        <cito:citesAsAuthority rdf:resource="http://www.ncbi.nlm.nih.gov/pubmed/22402613"/>
    </owl:ObjectProperty>
    


    <!-- http://purl.obolibrary.org/obo/RO_0002107 -->

    <owl:ObjectProperty rdf:about="&obo;RO_0002107">
        <rdfs:label xml:lang="en">synapsed_via_type_II_bouton_to</rdfs:label>
        <obo:IAO_0000115>A relation between a motor neuron and a muscle that it synapses to via a type II bouton.</obo:IAO_0000115>
        <obo:IAO_0000424>BFO_0000051 some (GO_0061175 that BFO_0000051 some (that BFO_0000051 some (GO_0045202 that BFO_0000051 some ( that BFO_0000050 some ?Y))))</obo:IAO_0000424>
        <rdfs:comment>Expands to: has_part some (&apos;type II terminal button&apos; that has_part some (&apos;pre-synaptic membrane&apos; that part_of some (&apos;synapse&apos; that has_part some (&apos;post-synaptic membrane&apos; that part_of some ?Y))))</rdfs:comment>
        <obo:IAO_0000117>Marta Costa</obo:IAO_0000117>
        <obo:IAO_0000117>David Osumi-Sutherland</obo:IAO_0000117>
        <obo:IAO_0000114 rdf:resource="&obo;IAO_0000125"/>
        <obo:RO_0001900 rdf:resource="&obo;RO_0001901"/>
        <owl:inverseOf rdf:resource="&obo;RO_0002108"/>
        <rdfs:subPropertyOf rdf:resource="&obo;RO_0002120"/>
    </owl:ObjectProperty>
    


    <!-- http://purl.obolibrary.org/obo/RO_0002108 -->

    <owl:ObjectProperty rdf:about="&obo;RO_0002108">
        <rdfs:label xml:lang="en">synapsed_by_via_type_II_bouton</rdfs:label>
        <obo:IAO_0000117>Marta Costa</obo:IAO_0000117>
        <obo:IAO_0000117>David Osumi-Sutherland</obo:IAO_0000117>
        <obo:IAO_0000424>BFO_0000051 some (GO_0042734 that BFO_0000050 some (GO_0045202 that BFO_0000051 some (GO_0061174 that BFO_0000051 some GO_0045211 that BFO_0000050 some ?Y)))
</obo:IAO_0000424>
        <rdfs:comment>Expands to: has_part some (&apos;presynaptic membrane&apos; that part_of some (&apos;synapse&apos; that has_part some (&apos;type II terminal button&apos; that has_part some &apos;postsynaptic membrane&apos; that part_of some ?Y)))))</rdfs:comment>
        <obo:IAO_0000115>Relation between a muscle and a motor neuron that synapses to it via a type II bouton.</obo:IAO_0000115>
        <obo:IAO_0000114 rdf:resource="&obo;IAO_0000125"/>
        <obo:RO_0001900 rdf:resource="&obo;RO_0001901"/>
        <rdfs:subPropertyOf rdf:resource="&obo;RO_0002103"/>
        <cito:citesAsAuthority rdf:resource="http://www.ncbi.nlm.nih.gov/pubmed/22402613"/>
    </owl:ObjectProperty>
    


    <!-- http://purl.obolibrary.org/obo/RO_0002109 -->

    <owl:ObjectProperty rdf:about="&obo;RO_0002109">
        <rdfs:label xml:lang="en">synapsed_by_via_type_Ib_bouton</rdfs:label>
        <obo:IAO_0000115>Relation between a muscle and a motor neuron that synapses to it via a type Ib bouton.</obo:IAO_0000115>
        <rdfs:comment>Expands to: has_part some (&apos;presynaptic membrane&apos; that part_of some (&apos;synapse&apos; that has_part some (&apos;type Ib terminal button&apos; that has_part some &apos;postsynaptic membrane&apos; that part_of some ?Y)))))</rdfs:comment>
        <obo:IAO_0000424>BFO_0000051 some (GO_0042734 that BFO_0000050 some (GO_0045202 that BFO_0000051 some (GO_0061176 that BFO_0000051 some GO_0045211 that BFO_0000050 some ?Y)))</obo:IAO_0000424>
        <obo:IAO_0000117>Marta Costa</obo:IAO_0000117>
        <obo:IAO_0000117>David Osumi-Sutherland</obo:IAO_0000117>
        <obo:IAO_0000114 rdf:resource="&obo;IAO_0000125"/>
        <obo:RO_0001900 rdf:resource="&obo;RO_0001901"/>
        <rdfs:subPropertyOf rdf:resource="&obo;RO_0002103"/>
        <cito:citesAsAuthority rdf:resource="http://www.ncbi.nlm.nih.gov/pubmed/22402613"/>
    </owl:ObjectProperty>
    


    <!-- http://purl.obolibrary.org/obo/RO_0002110 -->

    <owl:ObjectProperty rdf:about="&obo;RO_0002110">
        <rdfs:label xml:lang="en">has postsynaptic terminal in</rdfs:label>
        <obo:IAO_0000117 xml:lang="en">Chris Mungall</obo:IAO_0000117>
        <obo:IAO_0000117 xml:lang="en">David Osumi-Sutherland</obo:IAO_0000117>
        <obo:IAO_0000424>http://purl.obolibrary.org/obo/BFO_0000051 some (
   http://purl.org/obo/owl/GO#GO_0045211 and http://purl.obolibrary.org/obo/BFO_0000050 some (
      http://purl.org/obo/owl/GO#GO_0045202 and http://purl.obolibrary.org/obo/BFO_0000050 some ?Y))</obo:IAO_0000424>
        <obo:IAO_0000115 xml:lang="en">Relation between a neuron and some structure (e.g.- a brain region) in which it receives (chemical) synaptic input. </obo:IAO_0000115>
        <obo:IAO_0000118 xml:lang="en">synapsed in</obo:IAO_0000118>
        <obo:IAO_0000114 rdf:resource="&obo;IAO_0000125"/>
        <obo:RO_0001900 rdf:resource="&obo;RO_0001901"/>
        <rdfs:subPropertyOf rdf:resource="&obo;RO_0002130"/>
        <cito:citesAsAuthority rdf:resource="http://www.ncbi.nlm.nih.gov/pubmed/22402613"/>
        <owl:propertyChainAxiom rdf:parseType="Collection">
            <rdf:Description rdf:about="&obo;RO_0002110"/>
            <rdf:Description rdf:about="&obo;BFO_0000050"/>
        </owl:propertyChainAxiom>
        <rdfs:domain>
            <owl:Class>
                <owl:unionOf rdf:parseType="Collection">
                    <rdf:Description rdf:about="&obo;CL_0000540"/>
                    <owl:Restriction>
                        <owl:onProperty rdf:resource="&obo;BFO_0000050"/>
                        <owl:someValuesFrom rdf:resource="&obo;CL_0000540"/>
                    </owl:Restriction>
                </owl:unionOf>
            </owl:Class>
        </rdfs:domain>
    </owl:ObjectProperty>
    


    <!-- http://purl.obolibrary.org/obo/RO_0002111 -->

    <owl:ObjectProperty rdf:about="&obo;RO_0002111">
        <rdfs:label xml:lang="en">releases neurotransmitter</rdfs:label>
        <obo:IAO_0000118>has neurotransmitter</obo:IAO_0000118>
        <obo:IAO_0000114 rdf:resource="&obo;IAO_0000125"/>
        <rdfs:subPropertyOf rdf:resource="&owl;topObjectProperty"/>
    </owl:ObjectProperty>
    


    <!-- http://purl.obolibrary.org/obo/RO_0002112 -->

    <owl:ObjectProperty rdf:about="&obo;RO_0002112">
        <rdfs:label xml:lang="en">synapsed_by_via_type_Is_bouton</rdfs:label>
        <obo:IAO_0000424>BFO_0000051 some (GO_0042734 that BFO_0000050 some (GO_0045202 that BFO_0000051 some (GO_0061177 that BFO_0000051 some GO_0045211 that BFO_0000050 some ?Y)))</obo:IAO_0000424>
        <obo:IAO_0000117>David Osumi-Sutherland</obo:IAO_0000117>
        <obo:IAO_0000117>Marta Costa</obo:IAO_0000117>
        <obo:IAO_0000115>Relation between a muscle and a motor neuron that synapses to it via a type Is bouton.</obo:IAO_0000115>
        <rdfs:comment>Expands to: has_part some (&apos;presynaptic membrane&apos; that part_of some (&apos;synapse&apos; that has_part some (&apos;type Is terminal button&apos; that has_part some &apos;postsynaptic membrane&apos; that part_of some ?Y)))))</rdfs:comment>
        <obo:IAO_0000114 rdf:resource="&obo;IAO_0000125"/>
        <obo:RO_0001900 rdf:resource="&obo;RO_0001901"/>
        <rdfs:subPropertyOf rdf:resource="&obo;RO_0002103"/>
        <cito:citesAsAuthority rdf:resource="http://www.ncbi.nlm.nih.gov/pubmed/22402613"/>
    </owl:ObjectProperty>
    


    <!-- http://purl.obolibrary.org/obo/RO_0002113 -->

    <owl:ObjectProperty rdf:about="&obo;RO_0002113">
        <rdfs:label xml:lang="en">has presynaptic terminal in</rdfs:label>
        <obo:IAO_0000424 xml:lang="en">&lt;http://purl.obolibrary.org/obo/BFO_0000051&gt; some (&lt;http://purl.obolibrary.org/obo/GO_0042734&gt; that &lt;http://purl.obolibrary.org/obo/BFO_0000050&gt; some (&lt;http://purl.obolibrary.org/obo/GO_0045202&gt; that &lt;http://purl.obolibrary.org/obo/BFO_0000050&gt; some Y?)</obo:IAO_0000424>
        <obo:IAO_0000115 xml:lang="en">Relation between a neuron and some structure (e.g.- a brain region) in which it receives (chemical) synaptic input.</obo:IAO_0000115>
        <obo:IAO_0000118 xml:lang="en">synapses in</obo:IAO_0000118>
        <obo:IAO_0000114 rdf:resource="&obo;IAO_0000125"/>
        <obo:RO_0001900 rdf:resource="&obo;RO_0001901"/>
        <rdfs:subPropertyOf rdf:resource="&obo;RO_0002130"/>
        <cito:citesAsAuthority rdf:resource="http://www.ncbi.nlm.nih.gov/pubmed/22402613"/>
        <rdfs:domain>
            <owl:Class>
                <owl:unionOf rdf:parseType="Collection">
                    <rdf:Description rdf:about="&obo;CL_0000540"/>
                    <owl:Restriction>
                        <owl:onProperty rdf:resource="&obo;BFO_0000050"/>
                        <owl:someValuesFrom rdf:resource="&obo;CL_0000540"/>
                    </owl:Restriction>
                </owl:unionOf>
            </owl:Class>
        </rdfs:domain>
        <owl:propertyChainAxiom rdf:parseType="Collection">
            <rdf:Description rdf:about="&obo;RO_0002113"/>
            <rdf:Description rdf:about="&obo;BFO_0000050"/>
        </owl:propertyChainAxiom>
    </owl:ObjectProperty>
    


    <!-- http://purl.obolibrary.org/obo/RO_0002114 -->

    <owl:ObjectProperty rdf:about="&obo;RO_0002114">
        <rdfs:label xml:lang="en">synapsed_via_type_III_bouton_to</rdfs:label>
        <obo:IAO_0000115>A relation between a motor neuron and a muscle that it synapses to via a type III bouton.</obo:IAO_0000115>
        <obo:IAO_0000424>BFO_0000051 some (GO_0061177 that BFO_0000051 some (that BFO_0000051 some (GO_0097467 that BFO_0000051 some ( that BFO_0000050 some ?Y))))</obo:IAO_0000424>
        <rdfs:comment>Expands to: has_part some (&apos;type III terminal button&apos; that has_part some (&apos;pre-synaptic membrane&apos; that part_of some (&apos;synapse&apos; that has_part some (&apos;post-synaptic membrane&apos; that part_of some ?Y))))</rdfs:comment>
        <obo:RO_0001900 rdf:resource="&obo;RO_0001901"/>
        <owl:inverseOf rdf:resource="&obo;RO_0002115"/>
        <rdfs:subPropertyOf rdf:resource="&obo;RO_0002120"/>
        <cito:citesAsAuthority rdf:resource="http://www.ncbi.nlm.nih.gov/pubmed/22402613"/>
    </owl:ObjectProperty>
    


    <!-- http://purl.obolibrary.org/obo/RO_0002115 -->

    <owl:ObjectProperty rdf:about="&obo;RO_0002115">
        <rdfs:label xml:lang="en">synapsed_by_via_type_III_bouton</rdfs:label>
        <rdfs:comment>Expands to: has_part some (&apos;presynaptic membrane&apos; that part_of some (&apos;synapse&apos; that has_part some (&apos;type III terminal button&apos; that has_part some &apos;postsynaptic membrane&apos; that part_of some ?Y)))))</rdfs:comment>
        <obo:IAO_0000115>Relation between a muscle and a motor neuron that synapses to it via a type III bouton.
</obo:IAO_0000115>
        <obo:IAO_0000424>BFO_0000051 some (GO_0042734 that BFO_0000050 some (GO_0045202 that BFO_0000051 some (GO_0097467 that BFO_0000051 some GO_0045211 that BFO_0000050 some ?Y)))</obo:IAO_0000424>
        <obo:RO_0001900 rdf:resource="&obo;RO_0001901"/>
        <rdfs:subPropertyOf rdf:resource="&obo;RO_0002103"/>
        <cito:citesAsAuthority rdf:resource="http://www.ncbi.nlm.nih.gov/pubmed/22402613"/>
    </owl:ObjectProperty>
    


    <!-- http://purl.obolibrary.org/obo/RO_0002120 -->

    <owl:ObjectProperty rdf:about="&obo;RO_0002120">
        <rdfs:label xml:lang="en">synapsed to</rdfs:label>
        <obo:IAO_0000115 xml:lang="en"> Relation between a neuron and an anatomical structure (including cells) that it chemically synapses to.
        </obo:IAO_0000115>
        <obo:IAO_0000117 xml:lang="en">Chris Mungall</obo:IAO_0000117>
        <rdfs:comment>N1 synapsed_to some N2 
Expands to:
N1 SubclassOf ( 
   has_part some (
      ‘pre-synaptic membrane ; GO:0042734’ that part_of some ( 
	‘synapse ; GO:0045202’ that has_part some (
	   ‘post-synaptic membrane ; GO:0045211’ that part_of some N2))))</rdfs:comment>
        <obo:IAO_0000424>&lt;http://purl.obolibrary.org/obo/BFO_0000051&gt; some (&lt;http://purl.obolibrary.org/obo/GO_0042734&gt; that part_of some (&lt;http://purl.obolibrary.org/obo/GO_0045202&gt; that &lt;http://purl.obolibrary.org/obo/BFO_0000051&gt; some (&lt;http://purl.obolibrary.org/obo/GO_0045211&gt; that &lt;http://purl.obolibrary.org/obo/BFO_0000050&gt; some Y?)))</obo:IAO_0000424>
        <obo:IAO_0000117 xml:lang="en">David Osumi-Sutherland</obo:IAO_0000117>
        <obo:IAO_0000114 rdf:resource="&obo;IAO_0000125"/>
        <rdfs:subPropertyOf rdf:resource="&obo;RO_0000302"/>
        <obo:RO_0001900 rdf:resource="&obo;RO_0001901"/>
        <cito:citesAsAuthority rdf:resource="http://www.ncbi.nlm.nih.gov/pubmed/22402613"/>
        <rdfs:domain>
            <owl:Class>
                <owl:unionOf rdf:parseType="Collection">
                    <rdf:Description rdf:about="&obo;CL_0000540"/>
                    <owl:Restriction>
                        <owl:onProperty rdf:resource="&obo;BFO_0000050"/>
                        <owl:someValuesFrom rdf:resource="&obo;CL_0000540"/>
                    </owl:Restriction>
                </owl:unionOf>
            </owl:Class>
        </rdfs:domain>
    </owl:ObjectProperty>
    


    <!-- http://purl.obolibrary.org/obo/RO_0002121 -->

    <owl:ObjectProperty rdf:about="&obo;RO_0002121">
        <rdfs:label xml:lang="en">dendrite synapsed in</rdfs:label>
        <obo:IAO_0000424>&lt;http://purl.obolibrary.org/obo/BFO_0000051&gt; some (
	&lt;http://purl.obolibrary.org/obo/GO_0030425&gt; and &lt;http://purl.obolibrary.org/obo/BFO_0000051&gt; some (
	   http://purl.obolibrary.org/obo/GO_0042734 and &lt;http://purl.obolibrary.org/obo/BFO_0000050&gt; some (
	      &lt;http://purl.obolibrary.org/obo/GO_0045202&gt; and &lt;http://purl.obolibrary.org/obo/BFO_0000050&gt; some ?Y)))</obo:IAO_0000424>
        <obo:IAO_0000117 xml:lang="en">Chris Mungall</obo:IAO_0000117>
        <obo:IAO_0000117 xml:lang="en">David Osumi-Sutherland</obo:IAO_0000117>
        <obo:IAO_0000115 xml:lang="en">Relation between a neuron and some structure  (e.g.- a brain region) in which its dendrite receives synaptic input.

	</obo:IAO_0000115>
        <rdfs:domain rdf:resource="&obo;CL_0000540"/>
        <obo:IAO_0000114 rdf:resource="&obo;IAO_0000125"/>
        <obo:RO_0001900 rdf:resource="&obo;RO_0001901"/>
        <rdfs:subPropertyOf rdf:resource="&obo;RO_0002110"/>
        <cito:citesAsAuthority rdf:resource="http://www.ncbi.nlm.nih.gov/pubmed/22402613"/>
        <owl:propertyChainAxiom rdf:parseType="Collection">
            <rdf:Description rdf:about="&obo;RO_0002121"/>
            <rdf:Description rdf:about="&obo;BFO_0000050"/>
        </owl:propertyChainAxiom>
    </owl:ObjectProperty>
    


    <!-- http://purl.obolibrary.org/obo/RO_0002130 -->

    <owl:ObjectProperty rdf:about="&obo;RO_0002130">
        <rdfs:label xml:lang="en">has synaptic terminal in</rdfs:label>
        <obo:IAO_0000115>A general relation between a neuron and some structure in which it either chemically synapses to some target or in which it receives (chemical) synaptic input.</obo:IAO_0000115>
        <obo:IAO_0000117 xml:lang="en">David Osumi-Sutherland</obo:IAO_0000117>
        <obo:IAO_0000118>has synapse in</obo:IAO_0000118>
        <obo:IAO_0000424>&lt;http://purl.obolibrary.org/obo/RO_0002131&gt; some (&lt;http://purl.obolibrary.org/obo/GO_0045202&gt; that &lt;http://purl.obolibrary.org/obo/BFO_0000050&gt; some Y?)</obo:IAO_0000424>
        <obo:IAO_0000114 rdf:resource="&obo;IAO_0000125"/>
        <obo:RO_0001900 rdf:resource="&obo;RO_0001901"/>
        <rdfs:subPropertyOf rdf:resource="&obo;RO_0002131"/>
        <cito:citesAsAuthority rdf:resource="http://www.ncbi.nlm.nih.gov/pubmed/22402613"/>
        <rdfs:domain>
            <owl:Class>
                <owl:unionOf rdf:parseType="Collection">
                    <rdf:Description rdf:about="&obo;CL_0000540"/>
                    <owl:Restriction>
                        <owl:onProperty rdf:resource="&obo;BFO_0000050"/>
                        <owl:someValuesFrom rdf:resource="&obo;CL_0000540"/>
                    </owl:Restriction>
                </owl:unionOf>
            </owl:Class>
        </rdfs:domain>
        <owl:propertyChainAxiom rdf:parseType="Collection">
            <rdf:Description rdf:about="&obo;RO_0002130"/>
            <rdf:Description rdf:about="&obo;BFO_0000050"/>
        </owl:propertyChainAxiom>
    </owl:ObjectProperty>
    


    <!-- http://purl.obolibrary.org/obo/RO_0002131 -->

    <owl:ObjectProperty rdf:about="&obo;RO_0002131">
        <rdfs:label rdf:datatype="&xsd;string">overlaps</rdfs:label>
        <rdfs:label xml:lang="en">overlaps</rdfs:label>
        <rdfs:comment rdf:datatype="&xsd;string">&quot;(forall (x y) (iff (overlaps x y) (exists (z) (and (part_of z x) (part_of z y)))))&quot; CLIF []</rdfs:comment>
        <oboInOwl:hasDbXref rdf:datatype="&xsd;string">RO:0002131</oboInOwl:hasDbXref>
        <oboInOwl:id rdf:datatype="&xsd;string">overlaps</oboInOwl:id>
        <oboInOwl:hasOBONamespace rdf:datatype="&xsd;string">spatial</oboInOwl:hasOBONamespace>
        <obo:IAO_0000115 rdf:datatype="&xsd;string">x overlaps y iff they have some part in common.</obo:IAO_0000115>
        <obo:IAO_0000424>http://purl.obolibrary.org/obo/BFO_0000051 some (http://purl.obolibrary.org/obo/BFO_0000050 some ?Y)</obo:IAO_0000424>
        <obo:IAO_0000115>x overlaps y if and only if there exists some z such that x has part z and z part of y</obo:IAO_0000115>
        <obo:IAO_0000114 rdf:resource="&obo;IAO_0000125"/>
        <obo:RO_0001900 rdf:resource="&obo;RO_0001901"/>
        <rdfs:subPropertyOf rdf:resource="&obo;RO_0002323"/>
        <oboInOwl:inSubset rdf:resource="&obo;ro/subsets#ro-eco"/>
        <owl:propertyChainAxiom rdf:parseType="Collection">
            <rdf:Description rdf:about="&obo;BFO_0000051"/>
            <rdf:Description rdf:about="&obo;RO_0002131"/>
        </owl:propertyChainAxiom>
        <owl:propertyChainAxiom rdf:parseType="Collection">
            <rdf:Description rdf:about="&obo;BFO_0000050"/>
            <rdf:Description rdf:about="&obo;BFO_0000050"/>
        </owl:propertyChainAxiom>
        <owl:propertyChainAxiom rdf:parseType="Collection">
            <rdf:Description rdf:about="&obo;BFO_0000051"/>
            <rdf:Description rdf:about="&obo;BFO_0000050"/>
        </owl:propertyChainAxiom>
    </owl:ObjectProperty>
    <owl:Axiom>
        <oboInOwl:hasDbXref rdf:datatype="&xsd;string">BSPO:cjm</oboInOwl:hasDbXref>
        <owl:annotatedTarget rdf:datatype="&xsd;string">x overlaps y iff they have some part in common.</owl:annotatedTarget>
        <owl:annotatedProperty rdf:resource="&obo;IAO_0000115"/>
        <owl:annotatedSource rdf:resource="&obo;RO_0002131"/>
    </owl:Axiom>
    <owl:Axiom>
        <obo:RO_0002582 rdf:datatype="&xsd;boolean">true</obo:RO_0002582>
        <owl:annotatedSource rdf:resource="&obo;RO_0002131"/>
        <owl:annotatedProperty rdf:resource="&owl;propertyChainAxiom"/>
        <owl:annotatedTarget rdf:parseType="Collection">
            <rdf:Description rdf:about="&obo;BFO_0000051"/>
            <rdf:Description rdf:about="&obo;BFO_0000050"/>
        </owl:annotatedTarget>
    </owl:Axiom>
    


    <!-- http://purl.obolibrary.org/obo/RO_0002132 -->

    <owl:ObjectProperty rdf:about="&obo;RO_0002132">
        <rdfs:label xml:lang="en">has fasciculating neuron projection</rdfs:label>
        <obo:IAO_0000426 rdf:datatype="&xsd;string">(forall (?x ?y) 
	(iff 
		(has_fasciculating_neuron_projection ?x ?y)
		(exists (?nps ?npbs)		
			(and 
				(&quot;neuron projection bundle ; CARO_0001001&quot; ?x)
				(&quot;neuron projection ; GO0043005&quot; ?y)
				(&quot;neuron projection segment ; CARO_0001502&quot; ?nps)
				(&quot;neuron projection bundle segment ; CARO_0001500&quot; ?npbs)
				(part_of ?nps ?y)
				(part_of ?npbs ?x)
				(part_of ?nps ?npbs)
				(forall (?npbss)
					(if
						(and 
							(&quot;neuron projection bundle subsegment ; CARO_0001501&quot; ?npbss)
							(part_of ?npbss ?npbs) 
						)
						(overlaps ?nps ?npbss)
					))))))


</obo:IAO_0000426>
        <obo:IAO_0000117 xml:lang="en">David Osumi-Sutherland</obo:IAO_0000117>
        <obo:IAO_0000115 xml:lang="en">The relation between a neuron projection bundle and a neuron projection that is fasciculated with it.</obo:IAO_0000115>
        <obo:IAO_0000118 xml:lang="en">has fasciculating component</obo:IAO_0000118>
        <rdfs:domain rdf:resource="&obo;CARO_0001001"/>
        <obo:IAO_0000114 rdf:resource="&obo;IAO_0000125"/>
        <obo:RO_0001900 rdf:resource="&obo;RO_0001901"/>
        <rdfs:subPropertyOf rdf:resource="&obo;RO_0002131"/>
        <cito:citesAsAuthority rdf:resource="http://www.ncbi.nlm.nih.gov/pubmed/22402613"/>
        <rdfs:range>
            <owl:Class>
                <owl:unionOf rdf:parseType="Collection">
                    <rdf:Description rdf:about="&obo;CL_0000540"/>
                    <owl:Restriction>
                        <owl:onProperty rdf:resource="&obo;BFO_0000050"/>
                        <owl:someValuesFrom rdf:resource="&obo;CL_0000540"/>
                    </owl:Restriction>
                </owl:unionOf>
            </owl:Class>
        </rdfs:range>
    </owl:ObjectProperty>
    


    <!-- http://purl.obolibrary.org/obo/RO_0002134 -->

    <owl:ObjectProperty rdf:about="&obo;RO_0002134">
        <rdfs:label xml:lang="en">innervates</rdfs:label>
        <obo:IAO_0000424>&lt;http://purl.obolibrary.org/obo/RO_0002132&gt; some (&lt;http://purl.obolibrary.org/obo/GO_0043005&gt; that (&lt;http://purl.obolibrary.org/obo/RO_0002131&gt; some (&lt;http://purl.obolibrary.org/obo/GO_0045202&gt; that &lt;http://purl.obolibrary.org/obo/BFO_0000050&gt; some Y?)))</obo:IAO_0000424>
        <obo:IAO_0000117 xml:lang="en">David Osumi-Sutherland</obo:IAO_0000117>
        <obo:IAO_0000115 xml:lang="en">Relation between a &apos;neuron projection bundle&apos; and a region in which one or more of its component neuron projections either synapses to targets or receives synaptic input.
T innervates some R
Expands_to: T has_fasciculating_neuron_projection that synapse_in some R.</obo:IAO_0000115>
        <rdfs:domain rdf:resource="&obo;CARO_0001001"/>
        <obo:IAO_0000114 rdf:resource="&obo;IAO_0000125"/>
        <obo:RO_0001900 rdf:resource="&obo;RO_0001901"/>
        <cito:citesAsAuthority rdf:resource="http://www.ncbi.nlm.nih.gov/pubmed/22402613"/>
        <rdfs:subPropertyOf rdf:resource="&owl;topObjectProperty"/>
        <owl:propertyChainAxiom rdf:parseType="Collection">
            <rdf:Description rdf:about="&obo;RO_0002134"/>
            <rdf:Description rdf:about="&obo;BFO_0000050"/>
        </owl:propertyChainAxiom>
    </owl:ObjectProperty>
    


    <!-- http://purl.obolibrary.org/obo/RO_0002150 -->

    <owl:ObjectProperty rdf:about="&obo;RO_0002150">
        <rdfs:label xml:lang="en">continuous with</rdfs:label>
        <obo:IAO_0000115 rdf:datatype="&xsd;string">X continuous_with Y if and only if X and Y share a fiat boundary.</obo:IAO_0000115>
        <obo:IAO_0000118>connected to</obo:IAO_0000118>
        <obo:IAO_0000232>The label for this relation was previously connected to. I relabeled this to &quot;continuous with&quot;. The standard notion of connectedness does not imply shared boundaries - e.g. Glasgow connected_to Edinburgh via M8; my patella connected_to my femur (via patellar-femoral joint)</obo:IAO_0000232>
        <rdfs:seeAlso>FMA:85972</rdfs:seeAlso>
        <obo:IAO_0000117>David Osumi-Sutherland</obo:IAO_0000117>
        <rdfs:range rdf:resource="&obo;BFO_0000004"/>
        <rdfs:domain rdf:resource="&obo;BFO_0000004"/>
        <obo:IAO_0000114 rdf:resource="&obo;IAO_0000125"/>
        <obo:RO_0001900 rdf:resource="&obo;RO_0001901"/>
        <rdfs:subPropertyOf rdf:resource="&obo;RO_0002323"/>
    </owl:ObjectProperty>
    <owl:Axiom>
        <owl:annotatedTarget>The label for this relation was previously connected to. I relabeled this to &quot;continuous with&quot;. The standard notion of connectedness does not imply shared boundaries - e.g. Glasgow connected_to Edinburgh via M8; my patella connected_to my femur (via patellar-femoral joint)</owl:annotatedTarget>
        <dc:source>RO:cjm</dc:source>
        <owl:annotatedProperty rdf:resource="&obo;IAO_0000232"/>
        <owl:annotatedSource rdf:resource="&obo;RO_0002150"/>
    </owl:Axiom>
    


    <!-- http://purl.obolibrary.org/obo/RO_0002151 -->

    <owl:ObjectProperty rdf:about="&obo;RO_0002151">
        <rdfs:label xml:lang="en">partially overlaps</rdfs:label>
        <obo:IAO_0000426 rdf:datatype="&xsd;string">(forall (?x ?y) 
	(iff 
		(proper_overlaps ?x ?y)
		(and 
			(overlaps ?x ?y)
			(not (part_of ?x ?y)) 
			(not (part_of ?y ?x)))))</obo:IAO_0000426>
        <obo:IAO_0000118 rdf:datatype="&xsd;string">proper overlaps</obo:IAO_0000118>
        <obo:IAO_0000115>x partially overlaps y iff there exists some z such that z is part of x and z is part of y, and it is also the case that neither x is part of y or y is part of x</obo:IAO_0000115>
        <obo:IAO_0000116>We would like to include disjointness axioms with part_of and has_part, however this is not possible in OWL2 as these are non-simple properties and hence cannot appear in a disjointness axiom</obo:IAO_0000116>
        <obo:IAO_0000114 rdf:resource="&obo;IAO_0000125"/>
        <obo:RO_0001900 rdf:resource="&obo;RO_0001901"/>
        <rdfs:subPropertyOf rdf:resource="&obo;RO_0002131"/>
        <oboInOwl:inSubset rdf:resource="&obo;ro/subsets#ro-eco"/>
    </owl:ObjectProperty>
    


    <!-- http://purl.obolibrary.org/obo/RO_0002156 -->

    <owl:ObjectProperty rdf:about="&obo;RO_0002156">
        <rdf:type rdf:resource="&owl;TransitiveProperty"/>
        <rdfs:label rdf:datatype="&xsd;string">derived by descent from</rdfs:label>
        <obo:IAO_0000118 rdf:datatype="&xsd;string">ancestral_stucture_of</obo:IAO_0000118>
        <obo:IAO_0000115 rdf:datatype="&xsd;string">d derived_by_descent_from a if d is specified by some genetic program that is sequence-inherited-from a genetic program that specifies a.</obo:IAO_0000115>
        <obo:IAO_0000118 rdf:datatype="&xsd;string">evolutionarily_descended_from</obo:IAO_0000118>
        <obo:IAO_0000114 rdf:resource="&obo;IAO_0000125"/>
        <owl:inverseOf rdf:resource="&obo;RO_0002157"/>
        <rdfs:subPropertyOf rdf:resource="&obo;RO_0002320"/>
    </owl:ObjectProperty>
    


    <!-- http://purl.obolibrary.org/obo/RO_0002157 -->

    <owl:ObjectProperty rdf:about="&obo;RO_0002157">
        <rdf:type rdf:resource="&owl;TransitiveProperty"/>
        <rdfs:label rdf:datatype="&xsd;string">has derived by descendant</rdfs:label>
        <obo:IAO_0000114 rdf:resource="&obo;IAO_0000125"/>
        <rdfs:subPropertyOf rdf:resource="&obo;RO_0002320"/>
    </owl:ObjectProperty>
    


    <!-- http://purl.obolibrary.org/obo/RO_0002158 -->

    <owl:ObjectProperty rdf:about="&obo;RO_0002158">
        <rdf:type rdf:resource="&owl;SymmetricProperty"/>
        <rdf:type rdf:resource="&owl;TransitiveProperty"/>
        <rdfs:label rdf:datatype="&xsd;string">shares ancestor with</rdfs:label>
        <rdfs:comment rdf:datatype="&xsd;string">VBO calls this homologous_to</rdfs:comment>
        <obo:IAO_0000115 rdf:datatype="&xsd;string">two individual entities d1 and d2 stand in a shares_ancestor_with relation if and only if there exists some a such that d1 derived_by_descent_from a and d2 derived_by_descent_from a.</obo:IAO_0000115>
        <obo:IAO_0000232>Consider obsoleting and merging with child relation, &apos;in homology relationship with&apos;</obo:IAO_0000232>
        <obo:IAO_0000114 rdf:resource="&obo;IAO_0000125"/>
        <rdfs:subPropertyOf rdf:resource="&obo;RO_0002320"/>
        <owl:propertyChainAxiom rdf:parseType="Collection">
            <rdf:Description rdf:about="&obo;RO_0002156"/>
            <rdf:Description rdf:about="&obo;RO_0002157"/>
        </owl:propertyChainAxiom>
    </owl:ObjectProperty>
    


    <!-- http://purl.obolibrary.org/obo/RO_0002159 -->

    <owl:ObjectProperty rdf:about="&obo;RO_0002159">
        <rdf:type rdf:resource="&owl;SymmetricProperty"/>
        <rdf:type rdf:resource="&owl;TransitiveProperty"/>
        <rdfs:label rdf:datatype="&xsd;string">serially homologous to</rdfs:label>
        <obo:IAO_0000114 rdf:resource="&obo;IAO_0000125"/>
        <rdfs:subPropertyOf rdf:resource="&obo;RO_0002320"/>
    </owl:ObjectProperty>
    


    <!-- http://purl.obolibrary.org/obo/RO_0002160 -->

    <owl:ObjectProperty rdf:about="&obo;RO_0002160">
        <rdfs:label rdf:datatype="&xsd;string">only in taxon</rdfs:label>
        <obo:IAO_0000112>lactation SubClassOf &apos;only in taxon&apos; some &apos;Mammalia&apos;</obo:IAO_0000112>
        <obo:IAO_0000115>x only in taxon y if and only if x is in taxon y, and there is no other organism z such that y!=z a and x is in taxon z.</obo:IAO_0000115>
        <obo:IAO_0000116>The original intent was to treat this as a macro that expands to &apos;in taxon&apos; only ?Y - however, this is not necessary if we instead have supplemental axioms that state that each pair of sibling tax have a disjointness axiom using the &apos;in taxon&apos; property - e.g.

 &apos;in taxon&apos; some Eukaryota DisjointWith &apos;in taxon&apos; some Eubacteria</obo:IAO_0000116>
        <obo:IAO_0000117 xml:lang="en">Chris Mungall</obo:IAO_0000117>
        <obo:IAO_0000114 rdf:resource="&obo;IAO_0000125"/>
        <rdfs:subPropertyOf rdf:resource="&obo;RO_0002162"/>
        <obo:IAO_0000119 rdf:resource="http://www.ncbi.nlm.nih.gov/pubmed/17921072"/>
        <obo:IAO_0000119 rdf:resource="http://www.ncbi.nlm.nih.gov/pubmed/20973947"/>
        <rdfs:seeAlso rdf:resource="https://github.com/obophenotype/uberon/wiki/Taxon-constraints"/>
    </owl:ObjectProperty>
    


    <!-- http://purl.obolibrary.org/obo/RO_0002162 -->

    <owl:ObjectProperty rdf:about="&obo;RO_0002162">
        <rdfs:label rdf:datatype="&xsd;string">in taxon</rdfs:label>
        <rdfs:comment rdf:datatype="&xsd;string">Connects a biological entity to its taxon of origin.</rdfs:comment>
        <obo:IAO_0000117 xml:lang="en">Chris Mungall</obo:IAO_0000117>
        <obo:IAO_0000117>Jennifer Deegan</obo:IAO_0000117>
        <obo:IAO_0000115>x is in taxon y if an only if y is an organism, and the relationship between x and y is one of: part of (reflexive), developmentally preceded by, derives from, secreted by, expressed.</obo:IAO_0000115>
        <rdfs:range rdf:resource="&obo;BFO_0000004"/>
        <obo:IAO_0000114 rdf:resource="&obo;IAO_0000125"/>
        <rdfs:subPropertyOf rdf:resource="&obo;RO_0002320"/>
        <oboInOwl:inSubset rdf:resource="&obo;ro/subsets#ro-eco"/>
        <obo:IAO_0000119 rdf:resource="http://www.ncbi.nlm.nih.gov/pubmed/17921072"/>
        <obo:IAO_0000119 rdf:resource="http://www.ncbi.nlm.nih.gov/pubmed/20973947"/>
        <rdfs:seeAlso rdf:resource="https://github.com/obophenotype/uberon/wiki/Taxon-constraints"/>
        <owl:propertyChainAxiom rdf:parseType="Collection">
            <rdf:Description rdf:about="&obo;BFO_0000051"/>
            <rdf:Description rdf:about="&obo;RO_0002162"/>
        </owl:propertyChainAxiom>
        <owl:propertyChainAxiom rdf:parseType="Collection">
            <rdf:Description rdf:about="&obo;RO_0002254"/>
            <rdf:Description rdf:about="&obo;RO_0002162"/>
        </owl:propertyChainAxiom>
        <owl:propertyChainAxiom rdf:parseType="Collection">
            <rdf:Description rdf:about="&obo;RO_0002215"/>
            <rdf:Description rdf:about="&obo;RO_0002162"/>
        </owl:propertyChainAxiom>
        <owl:propertyChainAxiom rdf:parseType="Collection">
            <rdf:Description rdf:about="&obo;RO_0002295"/>
            <rdf:Description rdf:about="&obo;RO_0002162"/>
        </owl:propertyChainAxiom>
        <owl:propertyChainAxiom rdf:parseType="Collection">
            <rdf:Description rdf:about="&obo;BFO_0000050"/>
            <rdf:Description rdf:about="&obo;RO_0002162"/>
        </owl:propertyChainAxiom>
        <owl:propertyChainAxiom rdf:parseType="Collection">
            <rdf:Description rdf:about="&obo;RO_0002214"/>
            <rdf:Description rdf:about="&obo;RO_0002162"/>
        </owl:propertyChainAxiom>
        <owl:propertyChainAxiom rdf:parseType="Collection">
            <rdf:Description rdf:about="&obo;RO_0002202"/>
            <rdf:Description rdf:about="&obo;RO_0002162"/>
        </owl:propertyChainAxiom>
        <owl:propertyChainAxiom rdf:parseType="Collection">
            <rdf:Description rdf:about="&obo;RO_0002217"/>
            <rdf:Description rdf:about="&obo;RO_0002162"/>
        </owl:propertyChainAxiom>
        <owl:propertyChainAxiom rdf:parseType="Collection">
            <rdf:Description rdf:about="&obo;RO_0002225"/>
            <rdf:Description rdf:about="&obo;RO_0002162"/>
        </owl:propertyChainAxiom>
        <owl:propertyChainAxiom rdf:parseType="Collection">
            <rdf:Description rdf:about="&obo;RO_0002206"/>
            <rdf:Description rdf:about="&obo;RO_0002162"/>
        </owl:propertyChainAxiom>
    </owl:ObjectProperty>
    


    <!-- http://purl.obolibrary.org/obo/RO_0002163 -->

    <owl:ObjectProperty rdf:about="&obo;RO_0002163">
        <rdfs:label rdf:datatype="&xsd;string">spatially disjoint from</rdfs:label>
        <foaf:page rdf:datatype="&xsd;anyURI">https://github.com/obophenotype/uberon/wiki/Part-disjointness-Design-Pattern</foaf:page>
        <obo:IAO_0000232>Note that it would be possible to use the relation to label the relationship between a near infinite number of structures - between the rings of saturn and my left earlobe. The intent is that this is used for parsiomoniously for disambiguation purposes - for example, between siblings in a jointly exhaustive pairwise disjointness hierarchy</obo:IAO_0000232>
        <obo:IAO_0000424>BFO_0000051 exactly 0 (BFO_0000050 some ?Y)</obo:IAO_0000424>
        <obo:IAO_0000115>A is spatially_disjoint_from B if and only if they have no parts in common</obo:IAO_0000115>
        <obo:IAO_0000117 xml:lang="en">Chris Mungall</obo:IAO_0000117>
        <obo:IAO_0000116 xml:lang="en">There are two ways to encode this as a shortcut relation. The other possibility to use an annotation assertion between two classes, and expand this to a disjointness axiom. </obo:IAO_0000116>
        <obo:IAO_0000114 rdf:resource="&obo;IAO_0000125"/>
        <obo:RO_0001900 rdf:resource="&obo;RO_0001901"/>
        <rdfs:subPropertyOf rdf:resource="&obo;RO_0002323"/>
        <oboInOwl:inSubset rdf:resource="&obo;ro/subsets#ro-eco"/>
        <obo:IAO_0000119 rdf:resource="http://www.ncbi.nlm.nih.gov/pubmed/22293552"/>
    </owl:ObjectProperty>
    


    <!-- http://purl.obolibrary.org/obo/RO_0002170 -->

    <owl:ObjectProperty rdf:about="&obo;RO_0002170">
        <rdfs:label xml:lang="en">connected to</rdfs:label>
        <foaf:page rdf:datatype="&xsd;anyURI">https://github.com/obophenotype/uberon/wiki/Connectivity-Design-Pattern</foaf:page>
        <foaf:page rdf:datatype="&xsd;anyURI">https://github.com/obophenotype/uberon/wiki/Modeling-articulations-Design-Pattern</foaf:page>
        <obo:IAO_0000115>a is connected to b if and only if a and b are discrete structure, and there exists some connecting structure c, such that c connects a and b</obo:IAO_0000115>
        <obo:IAO_0000112>a &apos;toe distal phalanx bone&apos; that is connected to a &apos;toe medial phalanx bone&apos; (an interphalangeal joint *connects* these two bones).</obo:IAO_0000112>
        <rdfs:subPropertyOf rdf:resource="&obo;RO_0002323"/>
        <obo:IAO_0000119 rdf:resource="http://www.ncbi.nlm.nih.gov/pubmed/22293552"/>
        <rdfs:range>
            <owl:Restriction>
                <owl:onProperty rdf:resource="&obo;BFO_0000050"/>
                <owl:someValuesFrom rdf:resource="&obo;RO_0002577"/>
            </owl:Restriction>
        </rdfs:range>
        <rdfs:domain>
            <owl:Restriction>
                <owl:onProperty rdf:resource="&obo;BFO_0000050"/>
                <owl:someValuesFrom rdf:resource="&obo;RO_0002577"/>
            </owl:Restriction>
        </rdfs:domain>
        <owl:propertyChainAxiom rdf:parseType="Collection">
            <rdf:Description>
                <owl:inverseOf rdf:resource="&obo;RO_0002176"/>
            </rdf:Description>
            <rdf:Description rdf:about="&obo;RO_0002176"/>
        </owl:propertyChainAxiom>
    </owl:ObjectProperty>
    


    <!-- http://purl.obolibrary.org/obo/RO_0002176 -->

    <owl:ObjectProperty rdf:about="&obo;RO_0002176">
        <rdfs:label xml:lang="en">connects</rdfs:label>
        <foaf:page rdf:datatype="&xsd;anyURI">https://github.com/obophenotype/uberon/wiki/Connectivity-Design-Pattern</foaf:page>
        <foaf:page rdf:datatype="&xsd;anyURI">https://github.com/obophenotype/uberon/wiki/Modeling-articulations-Design-Pattern</foaf:page>
        <obo:IAO_0000115>c connects a if and only if there exist some b such that a and b are similar parts of the same system, and c connects b, specifically, c connects a with b. When one structure connects two others it unites some aspect of the function or role they play within the system.</obo:IAO_0000115>
        <obo:IAO_0000112>a &apos;toe distal phalanx bone&apos; that is connected to a &apos;toe medial phalanx bone&apos; (an interphalangeal joint *connects* these two bones).</obo:IAO_0000112>
        <obo:IAO_0000112>The M8 connects Glasgow and Edinburgh</obo:IAO_0000112>
        <rdfs:domain rdf:resource="&obo;BFO_0000004"/>
        <rdfs:subPropertyOf rdf:resource="&obo;RO_0002323"/>
        <obo:IAO_0000119 rdf:resource="http://www.ncbi.nlm.nih.gov/pubmed/22293552"/>
        <rdfs:range>
            <owl:Restriction>
                <owl:onProperty rdf:resource="&obo;BFO_0000050"/>
                <owl:someValuesFrom rdf:resource="&obo;RO_0002577"/>
            </owl:Restriction>
        </rdfs:range>
    </owl:ObjectProperty>
    


    <!-- http://purl.obolibrary.org/obo/RO_0002177 -->

    <owl:ObjectProperty rdf:about="&obo;RO_0002177">
        <rdfs:label xml:lang="en">attached to part of</rdfs:label>
        <obo:IAO_0000115>a is attached to part of b if a is attached to b, or a is attached to some p, where p is part of b.</obo:IAO_0000115>
        <rdfs:domain rdf:resource="&obo;BFO_0000040"/>
        <rdfs:range rdf:resource="&obo;BFO_0000040"/>
        <rdfs:subPropertyOf rdf:resource="&obo;RO_0002323"/>
        <rdfs:subPropertyOf rdf:resource="&obo;RO_0002567"/>
        <owl:propertyChainAxiom rdf:parseType="Collection">
            <rdf:Description rdf:about="&obo;RO_0002371"/>
            <rdf:Description rdf:about="&obo;BFO_0000050"/>
        </owl:propertyChainAxiom>
    </owl:ObjectProperty>
    <owl:Axiom>
        <obo:RO_0002582 rdf:datatype="&xsd;boolean">true</obo:RO_0002582>
        <owl:annotatedSource rdf:resource="&obo;RO_0002177"/>
        <owl:annotatedProperty rdf:resource="&owl;propertyChainAxiom"/>
        <owl:annotatedTarget rdf:parseType="Collection">
            <rdf:Description rdf:about="&obo;RO_0002371"/>
            <rdf:Description rdf:about="&obo;BFO_0000050"/>
        </owl:annotatedTarget>
    </owl:Axiom>
    


    <!-- http://purl.obolibrary.org/obo/RO_0002178 -->

    <owl:ObjectProperty rdf:about="&obo;RO_0002178">
        <rdfs:label xml:lang="en">supplies</rdfs:label>
        <obo:IAO_0000116>Individual ontologies should provide their own constraints on this abstract relation. For example, in the realm of anatomy this should hold between an artery and an anatomical structure</obo:IAO_0000116>
        <obo:IAO_0000115>Relation between an arterial structure and another structure, where the arterial structure acts as a conduit channeling fluid, substance or energy.</obo:IAO_0000115>
        <rdfs:subPropertyOf rdf:resource="&obo;RO_0002170"/>
        <obo:IAO_0000119 rdf:resource="http://www.ncbi.nlm.nih.gov/pubmed/20064205"/>
    </owl:ObjectProperty>
    


    <!-- http://purl.obolibrary.org/obo/RO_0002179 -->

    <owl:ObjectProperty rdf:about="&obo;RO_0002179">
        <rdfs:label xml:lang="en">drains</rdfs:label>
        <obo:IAO_0000115>Relation between an collecting structure and another structure, where the collecting structure acts as a conduit channeling fluid, substance or energy away from the other structure.</obo:IAO_0000115>
        <obo:IAO_0000116>Individual ontologies should provide their own constraints on this abstract relation. For example, in the realm of anatomy this should hold between a vein and an anatomical structure</obo:IAO_0000116>
        <rdfs:subPropertyOf rdf:resource="&obo;RO_0002170"/>
        <obo:IAO_0000119 rdf:resource="http://www.ncbi.nlm.nih.gov/pubmed/20064205"/>
    </owl:ObjectProperty>
    


    <!-- http://purl.obolibrary.org/obo/RO_0002180 -->

    <owl:ObjectProperty rdf:about="&obo;RO_0002180">
        <rdfs:label xml:lang="en">has component</rdfs:label>
        <obo:IAO_0000232 xml:lang="en">For use in recording has_part with a cardinality constraint, because OWL does not permit cardinality constraints to be used in combination with transitive object properties. In situations where you would want to say something like &apos;has part exactly 5 digit, you would instead use has_component exactly 5 digit.</obo:IAO_0000232>
        <obo:IAO_0000115>w &apos;has component&apos; p if w &apos;has part&apos; p and w is such that it can be directly disassembled into into n parts p, p2, p3, ..., pn, where these parts are of similar type.</obo:IAO_0000115>
        <obo:IAO_0000116>The definition of &apos;has component&apos; is still under discussion. The challenge is in providing a definition that does not imply transitivity.</obo:IAO_0000116>
        <rdfs:seeAlso rdf:resource="http://ontologydesignpatterns.org/wiki/Submissions:Componency"/>
        <rdfs:subPropertyOf rdf:resource="&obo;BFO_0000051"/>
        <obo:IAO_0000114 rdf:resource="&obo;IAO_0000125"/>
        <obo:RO_0001900 rdf:resource="&obo;RO_0001901"/>
        <oboInOwl:inSubset rdf:resource="&obo;ro/subsets#ro-eco"/>
    </owl:ObjectProperty>
    


    <!-- http://purl.obolibrary.org/obo/RO_0002200 -->

    <owl:ObjectProperty rdf:about="&obo;RO_0002200">
        <rdfs:label xml:lang="en">has phenotype</rdfs:label>
        <obo:IAO_0000115>A relationship that holds between a biological entity and a phenotype. Here a phenotype is construed broadly as any kind of quality of an organism part, a collection of these qualities, or a change in quality or qualities (e.g. abnormally increased temperature). The subject of this relationship can be an organism (where the organism has the phenotype, i.e. the qualities inhere in parts of this organism), a genomic entity such as a gene or genotype (if modifications of the gene or the genotype causes the phenotype), or a condition such as a disease (such that if the condition inheres in an organism, then the organism has the phenotype).</obo:IAO_0000115>
        <obo:IAO_0000117 xml:lang="en">Chris Mungall</obo:IAO_0000117>
        <rdfs:domain rdf:resource="&obo;BFO_0000002"/>
        <obo:IAO_0000114 rdf:resource="&obo;IAO_0000125"/>
        <owl:inverseOf rdf:resource="&obo;RO_0002201"/>
        <oboInOwl:inSubset rdf:resource="&obo;ro/subsets#ro-eco"/>
        <rdfs:subPropertyOf rdf:resource="&owl;topObjectProperty"/>
    </owl:ObjectProperty>
    


    <!-- http://purl.obolibrary.org/obo/RO_0002201 -->

    <owl:ObjectProperty rdf:about="&obo;RO_0002201">
        <rdf:type rdf:resource="&owl;FunctionalProperty"/>
        <rdfs:label xml:lang="en">phenotype of</rdfs:label>
        <obo:IAO_0000117 xml:lang="en">Chris Mungall</obo:IAO_0000117>
        <obo:IAO_0000114 rdf:resource="&obo;IAO_0000125"/>
        <oboInOwl:inSubset rdf:resource="&obo;ro/subsets#ro-eco"/>
        <rdfs:subPropertyOf rdf:resource="&owl;topObjectProperty"/>
    </owl:ObjectProperty>
    


    <!-- http://purl.obolibrary.org/obo/RO_0002202 -->

    <owl:ObjectProperty rdf:about="&obo;RO_0002202">
        <rdf:type rdf:resource="&owl;TransitiveProperty"/>
        <rdfs:label xml:lang="en">develops from</rdfs:label>
        <obo:IAO_0000117>Melissa Haendel</obo:IAO_0000117>
        <obo:IAO_0000115>x develops from y if and only if either (a) x directly develops from y or (b) there exists some z such that x directly develops from z and z develops from y</obo:IAO_0000115>
        <rdfs:comment>This is the transitive form of the develops from relation</rdfs:comment>
        <obo:IAO_0000117 xml:lang="en">Chris Mungall</obo:IAO_0000117>
        <obo:IAO_0000117 xml:lang="en">David Osumi-Sutherland</obo:IAO_0000117>
        <obo:IAO_0000117 xml:lang="en">Terry Meehan</obo:IAO_0000117>
        <rdfs:range rdf:resource="&obo;BFO_0000004"/>
        <rdfs:domain rdf:resource="&obo;BFO_0000004"/>
        <obo:IAO_0000114 rdf:resource="&obo;IAO_0000125"/>
        <owl:inverseOf rdf:resource="&obo;RO_0002203"/>
        <rdfs:subPropertyOf rdf:resource="&obo;RO_0002258"/>
    </owl:ObjectProperty>
    


    <!-- http://purl.obolibrary.org/obo/RO_0002203 -->

    <owl:ObjectProperty rdf:about="&obo;RO_0002203">
        <rdf:type rdf:resource="&owl;TransitiveProperty"/>
        <rdfs:label xml:lang="en">develops into</rdfs:label>
        <obo:IAO_0000117 xml:lang="en">Chris Mungall</obo:IAO_0000117>
        <obo:IAO_0000117 xml:lang="en">David Osumi-Sutherland</obo:IAO_0000117>
        <obo:IAO_0000117 xml:lang="en">Terry Meehan</obo:IAO_0000117>
        <obo:IAO_0000114 rdf:resource="&obo;IAO_0000125"/>
        <rdfs:subPropertyOf rdf:resource="&obo;RO_0002286"/>
        <rdfs:subPropertyOf rdf:resource="&obo;RO_0002387"/>
        <rdfs:subPropertyOf rdf:resource="&obo;RO_0002388"/>
    </owl:ObjectProperty>
    


    <!-- http://purl.obolibrary.org/obo/RO_0002204 -->

    <owl:ObjectProperty rdf:about="&obo;RO_0002204">
        <rdfs:label xml:lang="en">gene product of</rdfs:label>
        <obo:IAO_0000117 xml:lang="en">Chris Mungall</obo:IAO_0000117>
        <obo:IAO_0000115>definition &quot;x has gene product of y if and only if y is a gene (SO:0000704) that participates in some gene expression process (GO:0010467) where the output of that process is either y or something that is ribosomally translated from x&quot;</obo:IAO_0000115>
        <obo:IAO_0000116>We would like to be able to express the rule: if t transcribed from g, and t is a noncoding RNA and has an evolved function, then t has gene product g.</obo:IAO_0000116>
        <rdfs:range rdf:resource="&obo;BFO_0000002"/>
        <rdfs:domain rdf:resource="&obo;BFO_0000004"/>
        <obo:IAO_0000114 rdf:resource="&obo;IAO_0000125"/>
        <owl:inverseOf rdf:resource="&obo;RO_0002205"/>
        <rdfs:subPropertyOf rdf:resource="&obo;RO_0002330"/>
        <owl:propertyChainAxiom rdf:parseType="Collection">
            <rdf:Description rdf:about="&obo;RO_0002512"/>
            <rdf:Description rdf:about="&obo;RO_0002510"/>
        </owl:propertyChainAxiom>
    </owl:ObjectProperty>
    


    <!-- http://purl.obolibrary.org/obo/RO_0002205 -->

    <owl:ObjectProperty rdf:about="&obo;RO_0002205">
        <rdfs:label xml:lang="en">has gene product</rdfs:label>
        <obo:IAO_0000112>every sonic hedgehog protein (PR:000014841) is the gene product of some sonic hedgehog gene</obo:IAO_0000112>
        <obo:IAO_0000115>x has gene product y if and only if x is a gene (SO:0000704) that participates in some gene expression process (GO:0010467) where the output of that process is either y or something that is ribosomally translated from y</obo:IAO_0000115>
        <obo:IAO_0000117 xml:lang="en">Chris Mungall</obo:IAO_0000117>
        <obo:IAO_0000112>every HOTAIR lncRNA is the gene product of some HOXC gene</obo:IAO_0000112>
        <rdfs:domain rdf:resource="&obo;BFO_0000002"/>
        <rdfs:range rdf:resource="&obo;BFO_0000004"/>
        <obo:IAO_0000114 rdf:resource="&obo;IAO_0000125"/>
        <rdfs:subPropertyOf rdf:resource="&obo;RO_0002330"/>
        <owl:propertyChainAxiom rdf:parseType="Collection">
            <rdf:Description rdf:about="&obo;RO_0002511"/>
            <rdf:Description rdf:about="&obo;RO_0002513"/>
        </owl:propertyChainAxiom>
    </owl:ObjectProperty>
    


    <!-- http://purl.obolibrary.org/obo/RO_0002206 -->

    <owl:ObjectProperty rdf:about="&obo;RO_0002206">
        <rdfs:label xml:lang="en">expressed in</rdfs:label>
        <obo:IAO_0000117 xml:lang="en">Chris Mungall</obo:IAO_0000117>
        <obo:IAO_0000115>x expressed in y if and only if there is a gene expression process (GO:0010467) that occurs in y, and one of the following holds: (i) x is a gene, and x is transcribed into a transcript as part of the gene expression process (ii) x is a transcript, and the transcription of x is part of the gene expression process (iii) x is a mature gene product such as a protein, and x was translated or otherwise processes from a transcript that was transcribed as part of this gene expression process</obo:IAO_0000115>
        <obo:IAO_0000112>&apos;neural crest cell&apos;  SubClassOf expresses some &apos;Wnt1 gene&apos;</obo:IAO_0000112>
        <rdfs:domain rdf:resource="&obo;BFO_0000002"/>
        <rdfs:range rdf:resource="&obo;BFO_0000004"/>
        <obo:IAO_0000114 rdf:resource="&obo;IAO_0000125"/>
        <owl:inverseOf rdf:resource="&obo;RO_0002292"/>
        <rdfs:subPropertyOf rdf:resource="&obo;RO_0002330"/>
        <owl:propertyChainAxiom rdf:parseType="Collection">
            <rdf:Description rdf:about="&obo;RO_0002206"/>
            <rdf:Description rdf:about="&obo;BFO_0000050"/>
        </owl:propertyChainAxiom>
    </owl:ObjectProperty>
    


    <!-- http://purl.obolibrary.org/obo/RO_0002207 -->

    <owl:ObjectProperty rdf:about="&obo;RO_0002207">
        <rdfs:label xml:lang="en">directly develops from</rdfs:label>
        <rdfs:comment>TODO - add child relations from DOS</rdfs:comment>
        <obo:IAO_0000119>FBbt</obo:IAO_0000119>
        <obo:IAO_0000115>Candidate definition: x directly_develops from y if and only if there exists some developmental process (GO:0032502) p such that x and y both participates in p, and x is the output of p and y is the input of p, and a substantial portion of the matter of y comes from x, and the start of x is coincident with or after the end of y</obo:IAO_0000115>
        <obo:IAO_0000117>Chris Mungall</obo:IAO_0000117>
        <obo:IAO_0000117>has developmental precursor</obo:IAO_0000117>
        <obo:IAO_0000117>David Osumi-Sutherland</obo:IAO_0000117>
        <obo:IAO_0000114 rdf:resource="&obo;IAO_0000125"/>
        <rdfs:subPropertyOf rdf:resource="&obo;RO_0002202"/>
        <obo:RO_0002575 rdf:resource="&obo;RO_0002202"/>
        <owl:inverseOf rdf:resource="&obo;RO_0002210"/>
        <rdfs:range>
            <owl:Class>
                <owl:unionOf rdf:parseType="Collection">
                    <rdf:Description rdf:about="&obo;CARO_0010000"/>
                    <rdf:Description rdf:about="&obo;CL_0000000"/>
                </owl:unionOf>
            </owl:Class>
        </rdfs:range>
        <rdfs:domain>
            <owl:Class>
                <owl:unionOf rdf:parseType="Collection">
                    <rdf:Description rdf:about="&obo;CARO_0010000"/>
                    <rdf:Description rdf:about="&obo;CL_0000000"/>
                </owl:unionOf>
            </owl:Class>
        </rdfs:domain>
    </owl:ObjectProperty>
    


    <!-- http://purl.obolibrary.org/obo/RO_0002208 -->

    <owl:ObjectProperty rdf:about="&obo;RO_0002208">
        <rdfs:label>parasitoid of</rdfs:label>
        <obo:IAO_0000115>A parasite that kills or sterilizes its host</obo:IAO_0000115>
        <owl:inverseOf rdf:resource="&obo;RO_0002209"/>
        <rdfs:subPropertyOf rdf:resource="&obo;RO_0002444"/>
    </owl:ObjectProperty>
    <owl:Axiom>
        <owl:annotatedTarget>A parasite that kills or sterilizes its host</owl:annotatedTarget>
        <owl:annotatedProperty rdf:resource="&obo;IAO_0000115"/>
        <owl:annotatedSource rdf:resource="&obo;RO_0002208"/>
        <oboInOwl:hasDbXref rdf:resource="https://en.wikipedia.org/wiki/Parasitoid#Definitions_and_distinctions"/>
        <oboInOwl:hasDbXref rdf:resource="https://github.com/oborel/obo-relations/issues/81"/>
    </owl:Axiom>
    


    <!-- http://purl.obolibrary.org/obo/RO_0002209 -->

    <owl:ObjectProperty rdf:about="&obo;RO_0002209">
        <rdfs:label>has parasitoid</rdfs:label>
        <rdfs:subPropertyOf rdf:resource="&obo;RO_0002445"/>
    </owl:ObjectProperty>
    


    <!-- http://purl.obolibrary.org/obo/RO_0002210 -->

    <owl:ObjectProperty rdf:about="&obo;RO_0002210">
        <rdfs:label xml:lang="en">directly develops into</rdfs:label>
        <obo:IAO_0000118>developmental precursor of</obo:IAO_0000118>
        <obo:IAO_0000114 rdf:resource="&obo;IAO_0000125"/>
        <rdfs:subPropertyOf rdf:resource="&obo;RO_0002203"/>
    </owl:ObjectProperty>
    


    <!-- http://purl.obolibrary.org/obo/RO_0002211 -->

    <owl:ObjectProperty rdf:about="&obo;RO_0002211">
        <rdf:type rdf:resource="&owl;TransitiveProperty"/>
        <rdfs:label xml:lang="en">regulates</rdfs:label>
        <obo:IAO_0000600 rdf:datatype="&xsd;boolean">false</obo:IAO_0000600>
        <obo:IAO_0000115>x regulates y if and only if the x is the realization of a function to exert an effect on the frequency, rate or extent of y</obo:IAO_0000115>
        <obo:IAO_0000117>David Hill</obo:IAO_0000117>
        <obo:IAO_0000117>Tanya Berardini</obo:IAO_0000117>
        <obo:IAO_0000232>Regulation precludes parthood; the regulatory process may not be within the regulated process.</obo:IAO_0000232>
        <obo:IAO_0000117>Chris Mungall</obo:IAO_0000117>
        <obo:IAO_0000589>regulates (processual)</obo:IAO_0000589>
        <obo:IAO_0000119>GO</obo:IAO_0000119>
        <obo:IAO_0000116>We use &apos;regulates&apos; here to specifically imply control. However, many colloquial usages of the term correctly correspond to the weaker relation of &apos;causally upstream of or within&apos; (aka influences). Consider relabeling to make things more explicit</obo:IAO_0000116>
        <rdfs:domain rdf:resource="&obo;BFO_0000015"/>
        <rdfs:range rdf:resource="&obo;BFO_0000015"/>
        <obo:IAO_0000114 rdf:resource="&obo;IAO_0000125"/>
        <owl:inverseOf rdf:resource="&obo;RO_0002334"/>
        <rdfs:subPropertyOf rdf:resource="&obo;RO_0002411"/>
        <obo:IAO_0000119 rdf:resource="&obo;ro/docs/causal-relations"/>
        <owl:propertyChainAxiom rdf:parseType="Collection">
            <rdf:Description rdf:about="&obo;RO_0002230"/>
            <rdf:Description rdf:about="&obo;RO_0002211"/>
        </owl:propertyChainAxiom>
        <owl:propertyChainAxiom rdf:parseType="Collection">
            <rdf:Description rdf:about="&obo;RO_0002578"/>
            <rdf:Description rdf:about="&obo;RO_0002578"/>
        </owl:propertyChainAxiom>
    </owl:ObjectProperty>
    


    <!-- http://purl.obolibrary.org/obo/RO_0002212 -->

    <owl:ObjectProperty rdf:about="&obo;RO_0002212">
        <rdfs:label xml:lang="en">negatively regulates</rdfs:label>
        <obo:IAO_0000117 xml:lang="en">Chris Mungall</obo:IAO_0000117>
        <obo:IAO_0000115>x negatively regulates y if and only if the progression of x reduces the frequency, rate or extent of y</obo:IAO_0000115>
        <obo:IAO_0000589>negatively regulates (process to process)</obo:IAO_0000589>
        <obo:IAO_0000114 rdf:resource="&obo;IAO_0000125"/>
        <rdfs:subPropertyOf rdf:resource="&obo;RO_0002211"/>
        <owl:inverseOf rdf:resource="&obo;RO_0002335"/>
        <obo:IAO_0000119 rdf:resource="&obo;ro/docs/causal-relations"/>
        <owl:propertyChainAxiom rdf:parseType="Collection">
            <rdf:Description rdf:about="&obo;RO_0002230"/>
            <rdf:Description rdf:about="&obo;RO_0002212"/>
        </owl:propertyChainAxiom>
    </owl:ObjectProperty>
    


    <!-- http://purl.obolibrary.org/obo/RO_0002213 -->

    <owl:ObjectProperty rdf:about="&obo;RO_0002213">
        <rdfs:label xml:lang="en">positively regulates</rdfs:label>
        <obo:IAO_0000117 xml:lang="en">Chris Mungall</obo:IAO_0000117>
        <obo:IAO_0000115>x positively regulates y if and only if the progression of x increases the frequency, rate or extent of y</obo:IAO_0000115>
        <obo:IAO_0000589>positively regulates (process to process)</obo:IAO_0000589>
        <rdfs:subPropertyOf rdf:resource="&obo;RO_0002211"/>
        <owl:inverseOf rdf:resource="&obo;RO_0002336"/>
        <obo:IAO_0000119 rdf:resource="&obo;ro/docs/causal-relations"/>
        <owl:propertyChainAxiom rdf:parseType="Collection">
            <rdf:Description rdf:about="&obo;RO_0002212"/>
            <rdf:Description rdf:about="&obo;RO_0002212"/>
        </owl:propertyChainAxiom>
        <owl:propertyChainAxiom rdf:parseType="Collection">
            <rdf:Description rdf:about="&obo;RO_0002230"/>
            <rdf:Description rdf:about="&obo;RO_0002213"/>
        </owl:propertyChainAxiom>
    </owl:ObjectProperty>
    


    <!-- http://purl.obolibrary.org/obo/RO_0002214 -->

    <owl:ObjectProperty rdf:about="&obo;RO_0002214">
        <rdfs:label xml:lang="en">has prototype</rdfs:label>
        <obo:IAO_0000116>This property can be used to make weaker forms of certain relations by chaining an additional property. For example, we may say: retina SubClassOf has_prototype some &apos;detection of light&apos;. i.e. every retina is related to a prototypical retina instance which is detecting some light. Note that this is very similar to &apos;capable of&apos;, but this relation affords a wider flexibility. E.g. we can make a relation between continuants.</obo:IAO_0000116>
        <obo:IAO_0000112>heart SubClassOf &apos;has prototype&apos; some (&apos;participates in&apos; some &apos;blood circulation&apos;)</obo:IAO_0000112>
        <obo:IAO_0000112>&apos;human p53 protein&apos; SubClassOf some (&apos;has prototype&apos; some (&apos;participates in&apos; some &apos;DNA repair&apos;))</obo:IAO_0000112>
        <obo:IAO_0000117>Chris Mungall</obo:IAO_0000117>
        <obo:IAO_0000115>x has prototype y if and only if x is an instance of C and y is a prototypical instance of C. For example, every instance of heart, both normal and abnormal is related by the has prototype relation to some instance of a &quot;canonical&quot; heart, which participates in blood circulation.</obo:IAO_0000115>
        <obo:IAO_0000116>Experimental. In future there may be a formalization in which this relation is treated as a shortcut to some modal logic axiom. We may decide to obsolete this and adopt a more specific evolutionary relationship (e.g. evolved from)</obo:IAO_0000116>
        <obo:IAO_0000114 rdf:resource="&obo;IAO_0000125"/>
    </owl:ObjectProperty>
    


    <!-- http://purl.obolibrary.org/obo/RO_0002215 -->

    <owl:ObjectProperty rdf:about="&obo;RO_0002215">
        <rdfs:label xml:lang="en">capable of</rdfs:label>
        <obo:IAO_0000232>For compatibility with BFO, this relation has a shortcut definition in which the expression &quot;capable of some P&quot; expands to &quot;bearer_of (some realized_by only P)&quot;.</obo:IAO_0000232>
        <obo:IAO_0000112>mechanosensory neuron capable of detection of mechanical stimulus involved in sensory perception (GO:0050974)</obo:IAO_0000112>
        <obo:IAO_0000112>osteoclast SubClassOf &apos;capable of&apos; some &apos;bone resorption&apos;</obo:IAO_0000112>
        <obo:IAO_0000117>Chris Mungall</obo:IAO_0000117>
        <obo:IAO_0000118>has function realized in</obo:IAO_0000118>
        <obo:IAO_0000115>A relation between a material entity (such as a cell) and a process, in which the material entity has the ability to carry out the process. </obo:IAO_0000115>
        <obo:IAO_0000424>RO_0000053 some (RO_0000054 only ?Y)</obo:IAO_0000424>
        <rdfs:domain rdf:resource="&obo;BFO_0000004"/>
        <rdfs:range rdf:resource="&obo;BFO_0000015"/>
        <obo:IAO_0000114 rdf:resource="&obo;IAO_0000125"/>
        <rdfs:subPropertyOf rdf:resource="&obo;RO_0002216"/>
        <oboInOwl:inSubset rdf:resource="&obo;ro/subsets#ro-eco"/>
        <obo:IAO_0000119 rdf:resource="http://www.ncbi.nlm.nih.gov/pubmed/20123131"/>
        <obo:IAO_0000119 rdf:resource="http://www.ncbi.nlm.nih.gov/pubmed/21208450"/>
        <owl:propertyChainAxiom rdf:parseType="Collection">
            <rdf:Description rdf:about="&obo;RO_0002214"/>
            <rdf:Description rdf:about="&obo;RO_0002217"/>
        </owl:propertyChainAxiom>
    </owl:ObjectProperty>
    


    <!-- http://purl.obolibrary.org/obo/RO_0002216 -->

    <owl:ObjectProperty rdf:about="&obo;RO_0002216">
        <rdfs:label xml:lang="en">capable of part of</rdfs:label>
        <obo:IAO_0000424>RO_0000053 some (RO_0000054 only (BFO_0000050 some ?Y))</obo:IAO_0000424>
        <obo:IAO_0000118>has function in</obo:IAO_0000118>
        <obo:IAO_0000115>c stands in this relationship to p if and only if there exists some p&apos; such that c is capable_of p&apos;, and p&apos; is part_of p.</obo:IAO_0000115>
        <obo:IAO_0000117>Chris Mungall</obo:IAO_0000117>
        <obo:IAO_0000114 rdf:resource="&obo;IAO_0000125"/>
        <rdfs:subPropertyOf rdf:resource="&obo;RO_0002328"/>
        <rdfs:subPropertyOf rdf:resource="&obo;RO_0002500"/>
        <owl:propertyChainAxiom rdf:parseType="Collection">
            <rdf:Description rdf:about="&obo;RO_0002215"/>
            <rdf:Description rdf:about="&obo;BFO_0000050"/>
        </owl:propertyChainAxiom>
    </owl:ObjectProperty>
    <owl:Axiom>
        <obo:RO_0002582 rdf:datatype="&xsd;boolean">true</obo:RO_0002582>
        <owl:annotatedSource rdf:resource="&obo;RO_0002216"/>
        <owl:annotatedProperty rdf:resource="&owl;propertyChainAxiom"/>
        <owl:annotatedTarget rdf:parseType="Collection">
            <rdf:Description rdf:about="&obo;RO_0002215"/>
            <rdf:Description rdf:about="&obo;BFO_0000050"/>
        </owl:annotatedTarget>
    </owl:Axiom>
    


    <!-- http://purl.obolibrary.org/obo/RO_0002217 -->

    <owl:ObjectProperty rdf:about="&obo;RO_0002217">
        <rdfs:label xml:lang="en">actively participates in</rdfs:label>
        <obo:IAO_0000117>Chris Mungall</obo:IAO_0000117>
        <obo:IAO_0000118>agent in</obo:IAO_0000118>
        <obo:IAO_0000115>x actively participates in y if and only if x participates in y and x realizes some active role</obo:IAO_0000115>
        <obo:IAO_0000114 rdf:resource="&obo;IAO_0000125"/>
        <rdfs:subPropertyOf rdf:resource="&obo;RO_0000056"/>
        <owl:inverseOf rdf:resource="&obo;RO_0002218"/>
    </owl:ObjectProperty>
    


    <!-- http://purl.obolibrary.org/obo/RO_0002218 -->

    <owl:ObjectProperty rdf:about="&obo;RO_0002218">
        <rdfs:label xml:lang="en">has active participant</rdfs:label>
        <obo:IAO_0000112>&apos;heart development&apos; has active participant some Shh protein</obo:IAO_0000112>
        <obo:IAO_0000118>has agent</obo:IAO_0000118>
        <obo:IAO_0000117>Chris Mungall</obo:IAO_0000117>
        <obo:IAO_0000116>This may be obsoleted and replaced by the original &apos;has agent&apos; relation</obo:IAO_0000116>
        <obo:IAO_0000115>x has participant y if and only if x realizes some active role that inheres in y</obo:IAO_0000115>
        <obo:IAO_0000114 rdf:resource="&obo;IAO_0000125"/>
        <rdfs:subPropertyOf rdf:resource="&obo;RO_0000057"/>
        <oboInOwl:inSubset rdf:resource="&obo;ro/subsets#ro-eco"/>
    </owl:ObjectProperty>
    


    <!-- http://purl.obolibrary.org/obo/RO_0002219 -->

    <owl:ObjectProperty rdf:about="&obo;RO_0002219">
        <rdfs:label xml:lang="en">surrounded by</rdfs:label>
        <obo:IAO_0000115>x surrounded_by y if and only if (1) x is adjacent to y and for every region r that is adjacent to x, r overlaps y (2) the shared boundary between x and y occupies the majority of the outermost boundary of x</obo:IAO_0000115>
        <obo:IAO_0000117>Chris Mungall</obo:IAO_0000117>
        <obo:IAO_0000115>x surrounded_by y if and only if x is adjacent to y and for every region r that is adjacent to x, r overlaps y</obo:IAO_0000115>
        <obo:IAO_0000111 xml:lang="en">surrounded by</obo:IAO_0000111>
        <obo:IAO_0000114 rdf:resource="&obo;IAO_0000125"/>
        <obo:RO_0001900 rdf:resource="&obo;RO_0001901"/>
        <rdfs:subPropertyOf rdf:resource="&obo;RO_0002220"/>
        <owl:inverseOf rdf:resource="&obo;RO_0002221"/>
        <obo:IAO_0000412 rdf:resource="&obo;ro.owl"/>
    </owl:ObjectProperty>
    


    <!-- http://purl.obolibrary.org/obo/RO_0002220 -->

    <owl:ObjectProperty rdf:about="&obo;RO_0002220">
        <rdf:type rdf:resource="&owl;SymmetricProperty"/>
        <rdfs:label rdf:datatype="&xsd;string">adjacent_to</rdfs:label>
        <rdfs:label>adjacent to</rdfs:label>
        <rdfs:label xml:lang="en">adjacent to</rdfs:label>
        <oboInOwl:hasDbXref rdf:datatype="&xsd;string">RO:0002220</oboInOwl:hasDbXref>
        <oboInOwl:id rdf:datatype="&xsd;string">adjacent_to</oboInOwl:id>
        <oboInOwl:hasOBONamespace rdf:datatype="&xsd;string">spatial</oboInOwl:hasOBONamespace>
        <obo:IAO_0000115>x adjacent to y if and only if x and y share a boundary.</obo:IAO_0000115>
        <obo:IAO_0000112>A caterpillar walking on the surface of a leaf is adjacent_to the leaf, if one of the caterpillar appendages is touching the leaf. In contrast, a butterfly flying close to a flower is not considered adjacent, unless there are any touching parts.</obo:IAO_0000112>
        <obo:IAO_0000111>adjacent to</obo:IAO_0000111>
        <obo:IAO_0000112>The epidermis layer of a vertebrate is adjacent to the dermis.</obo:IAO_0000112>
        <obo:IAO_0000116>This relation acts as a join point with BSPO</obo:IAO_0000116>
        <obo:IAO_0000117>Chris Mungall</obo:IAO_0000117>
        <obo:IAO_0000112>The plasma membrane of a cell is adjacent to the cytoplasm, and also to the cell lumen which the cytoplasm occupies.</obo:IAO_0000112>
        <obo:IAO_0000112>The skin of the forelimb is adjacent to the skin of the torso if these are considered anatomical subdivisions with a defined border. Otherwise a relation such as continuous_with would be used.</obo:IAO_0000112>
        <rdfs:domain rdf:resource="&obo;BFO_0000004"/>
        <rdfs:range rdf:resource="&obo;BFO_0000004"/>
        <obo:IAO_0000114 rdf:resource="&obo;IAO_0000125"/>
        <obo:RO_0001900 rdf:resource="&obo;RO_0001901"/>
        <rdfs:subPropertyOf rdf:resource="&obo;RO_0002163"/>
    </owl:ObjectProperty>
    <owl:Axiom>
        <owl:annotatedTarget>A caterpillar walking on the surface of a leaf is adjacent_to the leaf, if one of the caterpillar appendages is touching the leaf. In contrast, a butterfly flying close to a flower is not considered adjacent, unless there are any touching parts.</owl:annotatedTarget>
        <owl:annotatedProperty rdf:resource="&obo;IAO_0000112"/>
        <owl:annotatedSource rdf:resource="&obo;RO_0002220"/>
        <rdfs:seeAlso rdf:resource="https://github.com/jhpoelen/eol-globi-data/issues/225#issuecomment-218584934"/>
    </owl:Axiom>
    


    <!-- http://purl.obolibrary.org/obo/RO_0002221 -->

    <owl:ObjectProperty rdf:about="&obo;RO_0002221">
        <rdfs:label xml:lang="en">surrounds</rdfs:label>
        <obo:IAO_0000117>Chris Mungall</obo:IAO_0000117>
        <obo:IAO_0000114 rdf:resource="&obo;IAO_0000125"/>
        <obo:RO_0001900 rdf:resource="&obo;RO_0001901"/>
        <rdfs:subPropertyOf rdf:resource="&obo;RO_0002220"/>
    </owl:ObjectProperty>
    


    <!-- http://purl.obolibrary.org/obo/RO_0002222 -->

    <owl:ObjectProperty rdf:about="&obo;RO_0002222">
        <rdfs:label xml:lang="en">temporal relation</rdfs:label>
        <rdfs:label xml:lang="en">temporally related to</rdfs:label>
        <dc:source rdf:datatype="&xsd;anyURI">https://docs.google.com/document/d/1kBv1ep_9g3sTR-SD3jqzFqhuwo9TPNF-l-9fUDbO6rM/edit?pli=1</dc:source>
        <obo:IAO_0000119>Allen</obo:IAO_0000119>
        <obo:IAO_0000117>Chris Mungall</obo:IAO_0000117>
        <obo:IAO_0000232>Do not use this relation directly. It is ended as a grouping for relations between occurrents involving the relative timing of their starts and ends.</obo:IAO_0000232>
        <rdfs:comment>A relation that holds between two occurrents. This is a grouping relation that collects together all the Allen relations.</rdfs:comment>
        <obo:IAO_0000116>move to BFO?</obo:IAO_0000116>
        <obo:IAO_0000111 xml:lang="en">temporal relation</obo:IAO_0000111>
        <rdfs:domain rdf:resource="&obo;BFO_0000003"/>
        <rdfs:range rdf:resource="&obo;BFO_0000003"/>
        <obo:IAO_0000114 rdf:resource="&obo;IAO_0000125"/>
        <oboInOwl:inSubset rdf:resource="&obo;ro/subsets#ro-eco"/>
        <obo:IAO_0000119 rdf:resource="https://en.wikipedia.org/wiki/Allen%27s_interval_algebra"/>
    </owl:ObjectProperty>
    


    <!-- http://purl.obolibrary.org/obo/RO_0002223 -->

    <owl:ObjectProperty rdf:about="&obo;RO_0002223">
        <rdfs:label xml:lang="en">starts</rdfs:label>
        <obo:IAO_0000117>Chris Mungall</obo:IAO_0000117>
        <obo:IAO_0000115>inverse of starts with</obo:IAO_0000115>
        <obo:IAO_0000119>Allen</obo:IAO_0000119>
        <obo:IAO_0000111 xml:lang="en">starts</obo:IAO_0000111>
        <rdfs:subPropertyOf rdf:resource="&obo;BFO_0000050"/>
        <obo:IAO_0000114 rdf:resource="&obo;IAO_0000125"/>
        <rdfs:subPropertyOf rdf:resource="&obo;RO_0002222"/>
        <oboInOwl:inSubset rdf:resource="&obo;ro/subsets#ro-eco"/>
    </owl:ObjectProperty>
    


    <!-- http://purl.obolibrary.org/obo/RO_0002224 -->

    <owl:ObjectProperty rdf:about="&obo;RO_0002224">
        <rdf:type rdf:resource="&owl;TransitiveProperty"/>
        <rdfs:label xml:lang="en">starts with</rdfs:label>
        <obo:IAO_0000112>Every insulin receptor signaling pathway starts with the binding of a ligand to the insulin receptor</obo:IAO_0000112>
        <obo:IAO_0000118>started by</obo:IAO_0000118>
        <obo:IAO_0000117>Chris Mungall</obo:IAO_0000117>
        <obo:IAO_0000115>x starts with y if and only if x has part y and the time point at which x starts is equivalent to the time point at which y starts. Formally: α(y) = α(x) ∧ ω(y) &lt; ω(x), where α is a function that maps a process to a start point, and ω is a function that maps a process to an end point.</obo:IAO_0000115>
        <rdfs:subPropertyOf rdf:resource="&obo;BFO_0000051"/>
        <obo:IAO_0000114 rdf:resource="&obo;IAO_0000125"/>
        <rdfs:subPropertyOf rdf:resource="&obo;RO_0002222"/>
        <owl:inverseOf rdf:resource="&obo;RO_0002223"/>
        <oboInOwl:inSubset rdf:resource="&obo;ro/subsets#ro-eco"/>
    </owl:ObjectProperty>
    


    <!-- http://purl.obolibrary.org/obo/RO_0002225 -->

    <owl:ObjectProperty rdf:about="&obo;RO_0002225">
        <rdfs:label xml:lang="en">develops from part of</rdfs:label>
        <obo:IAO_0000115>x develops from part of y if and only if there exists some z such that x develops from z and z is part of y</obo:IAO_0000115>
        <obo:IAO_0000117>Chris Mungall</obo:IAO_0000117>
        <obo:IAO_0000114 rdf:resource="&obo;IAO_0000125"/>
        <rdfs:subPropertyOf rdf:resource="&obo;RO_0002202"/>
        <owl:propertyChainAxiom rdf:parseType="Collection">
            <rdf:Description rdf:about="&obo;RO_0002207"/>
            <rdf:Description rdf:about="&obo;BFO_0000050"/>
        </owl:propertyChainAxiom>
    </owl:ObjectProperty>
    


    <!-- http://purl.obolibrary.org/obo/RO_0002226 -->

    <owl:ObjectProperty rdf:about="&obo;RO_0002226">
        <rdfs:label xml:lang="en">develops in</rdfs:label>
        <obo:IAO_0000117>Chris Mungall</obo:IAO_0000117>
        <obo:IAO_0000119>EHDAA2</obo:IAO_0000119>
        <obo:IAO_0000119>Jonathan Bard, EHDAA2</obo:IAO_0000119>
        <obo:IAO_0000115>x develops_in y if x is located in y whilst x is developing</obo:IAO_0000115>
        <rdfs:domain rdf:resource="&obo;CARO_0000003"/>
        <obo:IAO_0000114 rdf:resource="&obo;IAO_0000125"/>
        <rdfs:subPropertyOf rdf:resource="&obo;RO_0002258"/>
        <owl:propertyChainAxiom rdf:parseType="Collection">
            <rdf:Description rdf:about="&obo;RO_0002207"/>
            <rdf:Description rdf:about="&obo;RO_0001025"/>
        </owl:propertyChainAxiom>
    </owl:ObjectProperty>
    


    <!-- http://purl.obolibrary.org/obo/RO_0002227 -->

    <owl:ObjectProperty rdf:about="&obo;RO_0002227">
        <rdfs:label>obligate parasite of</rdfs:label>
        <obo:IAO_0000115>A sub-relation of parasite-of in which the parasite that cannot complete its life cycle without a host.</obo:IAO_0000115>
        <rdfs:subPropertyOf rdf:resource="&obo;RO_0002444"/>
    </owl:ObjectProperty>
    <owl:Axiom>
        <owl:annotatedTarget>A sub-relation of parasite-of in which the parasite that cannot complete its life cycle without a host.</owl:annotatedTarget>
        <owl:annotatedProperty rdf:resource="&obo;IAO_0000115"/>
        <owl:annotatedSource rdf:resource="&obo;RO_0002227"/>
        <oboInOwl:hasDbXref rdf:resource="https://en.wikipedia.org/wiki/Parasitic_plant"/>
    </owl:Axiom>
    


    <!-- http://purl.obolibrary.org/obo/RO_0002228 -->

    <owl:ObjectProperty rdf:about="&obo;RO_0002228">
        <rdfs:label>facultative parasite of</rdfs:label>
        <obo:IAO_0000115>A sub-relations of parasite-of in which the parasite that can complete its life cycle independent of a host.</obo:IAO_0000115>
        <rdfs:subPropertyOf rdf:resource="&obo;RO_0002444"/>
    </owl:ObjectProperty>
    <owl:Axiom>
        <owl:annotatedTarget>A sub-relations of parasite-of in which the parasite that can complete its life cycle independent of a host.</owl:annotatedTarget>
        <owl:annotatedProperty rdf:resource="&obo;IAO_0000115"/>
        <owl:annotatedSource rdf:resource="&obo;RO_0002228"/>
        <oboInOwl:hasDbXref rdf:resource="https://en.wikipedia.org/wiki/Parasitic_plant"/>
    </owl:Axiom>
    


    <!-- http://purl.obolibrary.org/obo/RO_0002229 -->

    <owl:ObjectProperty rdf:about="&obo;RO_0002229">
        <rdfs:label xml:lang="en">ends</rdfs:label>
        <obo:IAO_0000115>inverse of ends with</obo:IAO_0000115>
        <obo:IAO_0000117>Chris Mungall</obo:IAO_0000117>
        <rdfs:subPropertyOf rdf:resource="&obo;BFO_0000050"/>
        <obo:IAO_0000114 rdf:resource="&obo;IAO_0000125"/>
        <rdfs:subPropertyOf rdf:resource="&obo;RO_0002222"/>
        <owl:inverseOf rdf:resource="&obo;RO_0002230"/>
        <oboInOwl:inSubset rdf:resource="&obo;ro/subsets#ro-eco"/>
    </owl:ObjectProperty>
    


    <!-- http://purl.obolibrary.org/obo/RO_0002230 -->

    <owl:ObjectProperty rdf:about="&obo;RO_0002230">
        <rdf:type rdf:resource="&owl;TransitiveProperty"/>
        <rdfs:label xml:lang="en">ends with</rdfs:label>
        <obo:IAO_0000117>Chris Mungall</obo:IAO_0000117>
        <obo:IAO_0000118>finished by</obo:IAO_0000118>
        <obo:IAO_0000115>x ends with y if and only if x has part y and the time point at which x ends is equivalent to the time point at which y ends. Formally: α(y) &gt; α(x) ∧ ω(y) = ω(x), where α is a function that maps a process to a start point, and ω is a function that maps a process to an end point.</obo:IAO_0000115>
        <rdfs:subPropertyOf rdf:resource="&obo;BFO_0000051"/>
        <obo:IAO_0000114 rdf:resource="&obo;IAO_0000125"/>
        <rdfs:subPropertyOf rdf:resource="&obo;RO_0002222"/>
        <oboInOwl:inSubset rdf:resource="&obo;ro/subsets#ro-eco"/>
    </owl:ObjectProperty>
    


    <!-- http://purl.obolibrary.org/obo/RO_0002231 -->

    <owl:ObjectProperty rdf:about="&obo;RO_0002231">
        <rdfs:label xml:lang="en">has start location</rdfs:label>
        <obo:IAO_0000118>starts with process that occurs in</obo:IAO_0000118>
        <obo:IAO_0000117>Chris Mungall</obo:IAO_0000117>
        <obo:IAO_0000115>x &apos;has starts location&apos; y if and only if there exists some process z such that x &apos;starts with&apos; z and z &apos;occurs in&apos; y</obo:IAO_0000115>
        <rdfs:range rdf:resource="&obo;BFO_0000004"/>
        <rdfs:domain rdf:resource="&obo;BFO_0000015"/>
        <obo:IAO_0000114 rdf:resource="&obo;IAO_0000125"/>
        <rdfs:subPropertyOf rdf:resource="&obo;RO_0002479"/>
        <oboInOwl:inSubset rdf:resource="&obo;ro/subsets#ro-eco"/>
        <owl:propertyChainAxiom rdf:parseType="Collection">
            <rdf:Description rdf:about="&obo;RO_0002224"/>
            <rdf:Description rdf:about="&obo;BFO_0000066"/>
        </owl:propertyChainAxiom>
    </owl:ObjectProperty>
    


    <!-- http://purl.obolibrary.org/obo/RO_0002232 -->

    <owl:ObjectProperty rdf:about="&obo;RO_0002232">
        <rdfs:label xml:lang="en">has end location</rdfs:label>
        <obo:IAO_0000117>Chris Mungall</obo:IAO_0000117>
        <obo:IAO_0000118>ends with process that occurs in</obo:IAO_0000118>
        <obo:IAO_0000115>x &apos;has end location&apos; y if and only if there exists some process z such that x &apos;ends with&apos; z and z &apos;occurs in&apos; y</obo:IAO_0000115>
        <rdfs:range rdf:resource="&obo;BFO_0000004"/>
        <rdfs:domain rdf:resource="&obo;BFO_0000015"/>
        <obo:IAO_0000114 rdf:resource="&obo;IAO_0000125"/>
        <rdfs:subPropertyOf rdf:resource="&obo;RO_0002479"/>
        <oboInOwl:inSubset rdf:resource="&obo;ro/subsets#ro-eco"/>
        <owl:propertyChainAxiom rdf:parseType="Collection">
            <rdf:Description rdf:about="&obo;RO_0002230"/>
            <rdf:Description rdf:about="&obo;BFO_0000066"/>
        </owl:propertyChainAxiom>
    </owl:ObjectProperty>
    


    <!-- http://purl.obolibrary.org/obo/RO_0002233 -->

    <owl:ObjectProperty rdf:about="&obo;RO_0002233">
        <rdfs:label xml:lang="en">has input</rdfs:label>
        <obo:IAO_0000115>p has direct input c iff c is a participant in p, c is present at the start of p, and the state of c is modified during p.</obo:IAO_0000115>
        <obo:IAO_0000117>Chris Mungall</obo:IAO_0000117>
        <obo:IAO_0000118>consumes</obo:IAO_0000118>
        <obo:IAO_0000114 rdf:resource="&obo;IAO_0000125"/>
        <rdfs:subPropertyOf rdf:resource="&obo;RO_0000057"/>
        <owl:inverseOf rdf:resource="&obo;RO_0002352"/>
        <oboInOwl:inSubset rdf:resource="&obo;ro/subsets#ro-eco"/>
        <owl:propertyChainAxiom rdf:parseType="Collection">
            <rdf:Description rdf:about="&obo;RO_0002224"/>
            <rdf:Description rdf:about="&obo;RO_0002233"/>
        </owl:propertyChainAxiom>
    </owl:ObjectProperty>
    


    <!-- http://purl.obolibrary.org/obo/RO_0002234 -->

    <owl:ObjectProperty rdf:about="&obo;RO_0002234">
        <rdfs:label xml:lang="en">has output</rdfs:label>
        <obo:IAO_0000117>Chris Mungall</obo:IAO_0000117>
        <obo:IAO_0000115>p has output c iff c is a participant in p, c is present at the end of p, and c is not present at the beginning of p.</obo:IAO_0000115>
        <obo:IAO_0000118>produces</obo:IAO_0000118>
        <obo:IAO_0000114 rdf:resource="&obo;IAO_0000125"/>
        <rdfs:subPropertyOf rdf:resource="&obo;RO_0000057"/>
        <owl:inverseOf rdf:resource="&obo;RO_0002353"/>
        <oboInOwl:inSubset rdf:resource="&obo;ro/subsets#ro-eco"/>
        <owl:propertyChainAxiom rdf:parseType="Collection">
            <rdf:Description rdf:about="&obo;RO_0002230"/>
            <rdf:Description rdf:about="&obo;RO_0002234"/>
        </owl:propertyChainAxiom>
    </owl:ObjectProperty>
    


    <!-- http://purl.obolibrary.org/obo/RO_0002235 -->

    <owl:ObjectProperty rdf:about="&obo;RO_0002235">
        <rdfs:label>stem parasite of</rdfs:label>
        <obo:IAO_0000115>A parasite-of relationship in which the host is a plant and the parasite that attaches to the host stem (PO:0009047)</obo:IAO_0000115>
        <rdfs:subPropertyOf rdf:resource="&obo;RO_0002444"/>
    </owl:ObjectProperty>
    <owl:Axiom>
        <owl:annotatedTarget>A parasite-of relationship in which the host is a plant and the parasite that attaches to the host stem (PO:0009047)</owl:annotatedTarget>
        <owl:annotatedProperty rdf:resource="&obo;IAO_0000115"/>
        <owl:annotatedSource rdf:resource="&obo;RO_0002235"/>
        <oboInOwl:hasDbXref rdf:resource="https://en.wikipedia.org/wiki/Parasitic_plant"/>
    </owl:Axiom>
    


    <!-- http://purl.obolibrary.org/obo/RO_0002236 -->

    <owl:ObjectProperty rdf:about="&obo;RO_0002236">
        <rdfs:label>root parasite of</rdfs:label>
        <obo:IAO_0000115>A parasite-of relationship in which the host is a plant and the parasite that attaches to the host root (PO:0009005)</obo:IAO_0000115>
        <rdfs:subPropertyOf rdf:resource="&obo;RO_0002444"/>
    </owl:ObjectProperty>
    <owl:Axiom>
        <owl:annotatedTarget>A parasite-of relationship in which the host is a plant and the parasite that attaches to the host root (PO:0009005)</owl:annotatedTarget>
        <owl:annotatedProperty rdf:resource="&obo;IAO_0000115"/>
        <owl:annotatedSource rdf:resource="&obo;RO_0002236"/>
        <oboInOwl:hasDbXref rdf:resource="https://en.wikipedia.org/wiki/Parasitic_plant"/>
    </owl:Axiom>
    


    <!-- http://purl.obolibrary.org/obo/RO_0002237 -->

    <owl:ObjectProperty rdf:about="&obo;RO_0002237">
        <rdfs:label>hemiparasite of</rdfs:label>
        <obo:IAO_0000115>A sub-relation of parasite-of in which the parasite is a plant, and the parasite is parasitic under natural conditions and is also photosynthetic to some degree. Hemiparasites may just obtain water and mineral nutrients from the host plant. Many obtain at least part of their organic nutrients from the host as well.</obo:IAO_0000115>
        <rdfs:subPropertyOf rdf:resource="&obo;RO_0002444"/>
    </owl:ObjectProperty>
    <owl:Axiom>
        <owl:annotatedTarget>A sub-relation of parasite-of in which the parasite is a plant, and the parasite is parasitic under natural conditions and is also photosynthetic to some degree. Hemiparasites may just obtain water and mineral nutrients from the host plant. Many obtain at least part of their organic nutrients from the host as well.</owl:annotatedTarget>
        <owl:annotatedProperty rdf:resource="&obo;IAO_0000115"/>
        <owl:annotatedSource rdf:resource="&obo;RO_0002237"/>
        <oboInOwl:hasDbXref rdf:resource="https://en.wikipedia.org/wiki/Parasitic_plant"/>
    </owl:Axiom>
    


    <!-- http://purl.obolibrary.org/obo/RO_0002240 -->

    <owl:ObjectProperty rdf:about="&obo;RO_0002240">
        <rdfs:label>has exposure receptor</rdfs:label>
        <obo:IAO_0000115>A broad relationship between an exposure event or process and any entity (e.g., a human, human population, or a human organ) that interacts with an exposure stressor during the exposure event</obo:IAO_0000115>
        <obo:IAO_0000119>ExO:0000001</obo:IAO_0000119>
        <rdfs:subPropertyOf rdf:resource="&obo;RO_0002244"/>
    </owl:ObjectProperty>
    


    <!-- http://purl.obolibrary.org/obo/RO_0002241 -->

    <owl:ObjectProperty rdf:about="&obo;RO_0002241">
        <rdfs:label>has exposure stressor</rdfs:label>
        <obo:IAO_0000119>ExO:0000000</obo:IAO_0000119>
        <obo:IAO_0000115>A broad relationship between an exposure event or process and any agent, stimulus, activity, or event that causes stress or tension on an organism and interacts with an exposure receptor during an exposure event.</obo:IAO_0000115>
        <rdfs:subPropertyOf rdf:resource="&obo;RO_0002244"/>
    </owl:ObjectProperty>
    


    <!-- http://purl.obolibrary.org/obo/RO_0002242 -->

    <owl:ObjectProperty rdf:about="&obo;RO_0002242">
        <rdfs:label>has exposure route</rdfs:label>
        <obo:IAO_0000115>A broad relationship between an exposure event or process and a process by which the exposure stressor comes into contact with the exposure receptor</obo:IAO_0000115>
        <obo:IAO_0000119>ExO:0000055</obo:IAO_0000119>
        <rdfs:subPropertyOf rdf:resource="&obo;RO_0002244"/>
    </owl:ObjectProperty>
    


    <!-- http://purl.obolibrary.org/obo/RO_0002243 -->

    <owl:ObjectProperty rdf:about="&obo;RO_0002243">
        <rdfs:label>has exposure transport path</rdfs:label>
        <obo:IAO_0000115>A broad relationship between an exposure event or process and a the material an agent takes from the source to the target.</obo:IAO_0000115>
        <rdfs:subPropertyOf rdf:resource="&obo;RO_0002244"/>
    </owl:ObjectProperty>
    


    <!-- http://purl.obolibrary.org/obo/RO_0002244 -->

    <owl:ObjectProperty rdf:about="&obo;RO_0002244">
        <rdfs:label>related via exposure to</rdfs:label>
        <rdfs:domain rdf:resource="&obo;BFO_0000015"/>
        <rdfs:subPropertyOf rdf:resource="&obo;RO_0002410"/>
    </owl:ObjectProperty>
    


    <!-- http://purl.obolibrary.org/obo/RO_0002245 -->

    <owl:ObjectProperty rdf:about="&obo;RO_0002245">
        <rdfs:label>over-expressed in</rdfs:label>
        <obo:IAO_0000115>g is over-expressed in t iff g is expressed in t, and the expression level of g is increased relative to some background.</obo:IAO_0000115>
        <rdfs:subPropertyOf rdf:resource="&obo;RO_0002206"/>
    </owl:ObjectProperty>
    


    <!-- http://purl.obolibrary.org/obo/RO_0002246 -->

    <owl:ObjectProperty rdf:about="&obo;RO_0002246">
        <rdfs:label>under-expressed in</rdfs:label>
        <obo:IAO_0000115>g is under-expressed in t iff g is expressed in t, and the expression level of g is decreased relative to some background.</obo:IAO_0000115>
        <rdfs:subPropertyOf rdf:resource="&obo;RO_0002206"/>
    </owl:ObjectProperty>
    


    <!-- http://purl.obolibrary.org/obo/RO_0002254 -->

    <owl:ObjectProperty rdf:about="&obo;RO_0002254">
        <rdfs:label xml:lang="en">has developmental contribution from</rdfs:label>
        <obo:IAO_0000117>Chris Mungall</obo:IAO_0000117>
        <obo:IAO_0000112>Mammalian thymus has developmental contribution from some pharyngeal pouch 3; Mammalian thymus has developmental contribution from some pharyngeal pouch 4 [Kardong]</obo:IAO_0000112>
        <obo:IAO_0000115 xml:lang="en">x has developmental contribution from y iff x has some part z such that z develops from y</obo:IAO_0000115>
        <rdfs:domain rdf:resource="&obo;CARO_0000003"/>
        <rdfs:range rdf:resource="&obo;CARO_0000003"/>
        <obo:IAO_0000114 rdf:resource="&obo;IAO_0000125"/>
        <owl:inverseOf rdf:resource="&obo;RO_0002255"/>
        <rdfs:subPropertyOf rdf:resource="&obo;RO_0002258"/>
        <owl:propertyChainAxiom rdf:parseType="Collection">
            <rdf:Description rdf:about="&obo;BFO_0000051"/>
            <rdf:Description rdf:about="&obo;RO_0002202"/>
        </owl:propertyChainAxiom>
    </owl:ObjectProperty>
    


    <!-- http://purl.obolibrary.org/obo/RO_0002255 -->

    <owl:ObjectProperty rdf:about="&obo;RO_0002255">
        <rdfs:label xml:lang="en">developmentally contributes to</rdfs:label>
        <obo:IAO_0000117>Chris Mungall</obo:IAO_0000117>
        <obo:IAO_0000114 rdf:resource="&obo;IAO_0000125"/>
        <rdfs:subPropertyOf rdf:resource="&obo;RO_0002286"/>
        <rdfs:subPropertyOf rdf:resource="&obo;RO_0002385"/>
        <owl:propertyChainAxiom rdf:parseType="Collection">
            <rdf:Description rdf:about="&obo;RO_0002203"/>
            <rdf:Description rdf:about="&obo;BFO_0000050"/>
        </owl:propertyChainAxiom>
    </owl:ObjectProperty>
    


    <!-- http://purl.obolibrary.org/obo/RO_0002256 -->

    <owl:ObjectProperty rdf:about="&obo;RO_0002256">
        <rdfs:label xml:lang="en">developmentally induced by</rdfs:label>
        <obo:IAO_0000119>GO:0001759</obo:IAO_0000119>
        <obo:IAO_0000232>We place this under &apos;developmentally preceded by&apos;. This placement should be examined in the context of reciprocal inductions[cjm]</obo:IAO_0000232>
        <obo:IAO_0000117>David Osumi-Sutherland</obo:IAO_0000117>
        <obo:IAO_0000115>t1 induced_by t2 if there is a process of developmental induction (GO:0031128) with t1 and t2 as interacting participants. t2 causes t1 to change its fate from a precursor anatomical structure type T to T&apos;, where T&apos; develops_from T</obo:IAO_0000115>
        <obo:IAO_0000118>induced by</obo:IAO_0000118>
        <obo:IAO_0000117>Melissa Haendel</obo:IAO_0000117>
[truncated: 15,803,242 more chars]
